# Supplementary material for: Quantification of VOC Emissions from Carbonized Refuse-Derived Fuel Using Solid-Phase Microextraction and Gas Chromatography-Mass Spectrometry
Source: Molecules. 2018 Dec 5;23(12):3208. doi: 10.3390/molecules23123208 (PMC6321041; doi:10.3390/molecules23123208)
Supplement: Supplementary file 1 [file molecules-23-03208-s001.zip]

Archive with 12 entries (11 files):
- Supplementary materials/
- Supplementary materials/CRDF MS raw data.csv
- Supplementary materials/CRDF MS raw data.jdx
- Supplementary materials/CRDF peaks raw data.xlsx
- Supplementary materials/Readme.pdf
- Supplementary materials/Tables.xlsx
- __MACOSX/._Supplementary materials
- __MACOSX/Supplementary materials/._CRDF MS raw data.csv
- __MACOSX/Supplementary materials/._CRDF MS raw data.jdx
- __MACOSX/Supplementary materials/._CRDF peaks raw data.xlsx
- __MACOSX/Supplementary materials/._Readme.docx
- __MACOSX/Supplementary materials/._Tables.xlsx
