# Supplementary material for: Quantification of VOC Emissions from Carbonized Refuse-Derived Fuel Using Solid-Phase Microextraction and Gas Chromatography-Mass Spectrometry
Source: Molecules. 2018 Dec 5;23(12):3208. doi: 10.3390/molecules23123208 (PMC6321041; doi:10.3390/molecules23123208)
Supplement: Supplementary file 1 [file molecules-23-03208-s001.zip › Supplementary materials/CRDF MS raw data.csv]

##TITLE=$$ Begin of the data block
##JCAMP-DX=5.00 $$ ACD/Spectrus 2017 v 14.07
##DATA TYPE=MASS SPECTRUM
##ORIGIN=
##OWNER=
##.INLET=GC
##SPECTROMETER/DATA SYSTEM=Varian Saturn
##SCAN_RANGE=1	2075
$$ =====================================================
$$ Start of Advanced Chemistry Development specific data
$$ =====================================================
##$ACD DATA TYPE=Centroid
$$ =====================================================
$$ End of Advanced Chemistry Development specific data
$$ =====================================================
##DATA CLASS=XYDATA
##NPOINTS=1
##FIRSTX=256.20001221
##LASTX=256.20001221
##MAXX=1.00000000
##MINX=1.00000000
##MAXY=0.00000000
##MINY=0.00000000
##XFACTOR=1.0000000000
##YFACTOR=1.000000000000000
##FIRSTY=1.00000000
##XUNITS=M/Z
##YUNITS=RELATIVE ABUNDANCE
##SCAN_NUMBER=1
##RETENTION_TIME=59.030998
##TIC=1.000000
##NPOINTS=1
##XYDATA=(XY..XY)
256.2	1
##SCAN_NUMBER=2
##RETENTION_TIME=59.875000
##TIC=2830.000000
##NPOINTS=196
##XYDATA=(XY..XY)
39.9	442 40.8	239 41.8	37 43	62 43.9	159 44.8	30 45.9	3 46.9	4
47.7	1 48.8	4 49.9	34 50.8	29 52	2 52.8	34 54.2	18 54.9	95 55.8	46
56.8	63 57.9	9 59	13 59.8	2 60.9	6 61.9	7 62.8	11 64.9	34 66	8
66.9	72 67.8	19 68.9	49 69.8	26 70.8	22 71.7	2 72.8	20 73.8	6 74.9	10
76	7 76.8	69 77.9	21 78.9	54 79.8	13 80.8	49 81.8	22 82.8	52 83.7	14
84.7	20 85.9	1 86.8	12 88.6	3 90.8	49 91.9	5 92.8	31 93.7	6 94.8	20
95.8	16 96.8	40 97.8	11 98.8	10 101.2	3 101.9	1 102.8	4 104	2 104.8	21
105.8	5 106.7	9 107.6	2 108.8	23 110.1	18 110.7	18 111.7	4 112.5	5
114.9	9 115.8	2 116.8	10 117.8	2 119	14 120.8	14 121.8	7 123.1	8
123.9	4 124.7	4 125.8	1 126.5	6 127.9	8 128.8	15 129.7	5 130.9	7
132.9	10 133.8	2 134.8	11 136.2	5 136.8	8 137.8	5 139.5	2 140.7	10
141.9	1 142.8	6 144.8	5 146.9	12 148	3 148.8	19 150.7	6 151.3	2
152	6 153.1	5 154.9	1 155.6	2 156.8	5 157.9	2 159	2 160	1 162	2
162.8	3 163.4	2 164.8	3 166.8	4 169.5	2 170.7	7 171.4	5 175	6 175.9	4
176.9	3 177.9	2 178.9	5 179.9	3 184.8	12 186.8	17 187.4	1 188.8	5
191	3 192.9	4 194.5	2 196.8	3 198.6	7 200.8	8 201.9	6 202.5	3 203.9	2
206.6	8 207.9	1 208.6	4 209.1	4 209.9	5 210.8	13 211.8	2 212.9	1
213.9	3 214.6	6 216.8	4 219.6	2 220.8	7 221.5	6 222.5	2 223.7	2
224.8	6 226.8	8 228.8	2 229.9	2 232.3	2 233.7	2 235.9	2 236.6	1
237.9	1 240.9	5 241.9	4 242.9	5 244.4	1 245.2	1 247.7	2 249.7	2
250.9	4 252.2	2 254.5	2 255.6	4 256.9	3 257.9	1 259	6 261	5 264.8	2
265.8	1 266.7	6 269	2 270.4	9 272.1	2 276.6	6 280.5	7 281.9	4 283	1
285.3	5 286.2	2 287.5	2 289.6	1 290.7	1 291.5	2 295.5	3 296.9	1
297.9	1
##SCAN_NUMBER=3
##RETENTION_TIME=60.640999
##TIC=212.000000
##NPOINTS=29
##XYDATA=(XY..XY)
39.8	65 40.7	33 42.8	6 43.8	19 44.7	6 49.9	4 50.8	2 52.8	2 54.4	2
54.9	6 56.8	8 67	11 68.9	2 70.8	1 72.7	1 76.7	4 78.8	2 81	7 81.8	2
82.8	4 83.8	1 90.8	11 92.8	3 106.3	3 107	2 108.8	1 146.7	1 203.8	1
281.9	2
##SCAN_NUMBER=4
##RETENTION_TIME=61.485001
##TIC=219.000000
##NPOINTS=32
##XYDATA=(XY..XY)
39.8	58 40.8	27 41.9	1 43	17 43.8	12 44.7	5 49.9	6 50.8	4 54.9	13
55.6	4 56.8	13 64.9	1 66.9	10 70.8	1 72.9	8 76.8	7 77.8	2 78.8	1
80.9	2 81.8	2 82.4	3 86.8	3 90.5	4 94.7	2 104.7	2 109.8	1 114.6	3
151.5	2 228.7	1 254.7	1 278.6	2 297.8	1
##SCAN_NUMBER=5
##RETENTION_TIME=62.327999
##TIC=195.000000
##NPOINTS=35
##XYDATA=(XY..XY)
39.8	46 40.8	33 41.8	4 42.8	8 43.8	14 44.9	1 49.9	2 50.8	1 54.8	12
55.8	2 56.8	10 64.6	1 66.8	4 67.4	1 68.5	3 71	2 72.8	3 76.3	1
77.9	2 78.8	7 80.8	6 81.5	1 90.7	4 94.9	2 95.9	3 96.7	1 104.8	3
114.8	3 127.9	2 148.7	6 184.6	1 211.4	2 220.8	2 226.8	1 254.9	1
##SCAN_NUMBER=6
##RETENTION_TIME=63.156002
##TIC=195.000000
##NPOINTS=27
##XYDATA=(XY..XY)
39.8	49 40.8	29 42.8	15 43.9	15 44.8	4 49.9	3 50.9	3 54.8	8 56.8	2
66.8	11 68.9	7 70.7	2 72.7	6 76.8	6 78.8	3 81	8 82.6	1 84.9	1
90.8	3 94.8	6 96.5	3 104.7	5 124.7	1 127.7	1 130.9	1 240.9	1 264.9	1
##SCAN_NUMBER=7
##RETENTION_TIME=64.000000
##TIC=250.000000
##NPOINTS=41
##XYDATA=(XY..XY)
39.8	65 40.8	33 41.9	2 42.8	8 43.8	15 44.7	11 50	8 54.1	2 54.9	9
55.9	1 57	1 57.7	1 58.6	1 64.7	2 66.8	7 68.8	6 70.9	3 72.8	3 76.8	6
78	2 78.9	5 80.9	6 82.7	6 84.9	3 90.8	14 94.8	2 95.9	2 96.7	3
104.8	2 106.8	1 108.9	3 110	1 121.9	3 134.9	4 142.8	1 148.6	2 160.9	1
184.6	2 200.9	1 220.8	1 280.9	1
##SCAN_NUMBER=8
##RETENTION_TIME=64.843994
##TIC=229.000000
##NPOINTS=34
##XYDATA=(XY..XY)
39.8	70 40.8	30 42	5 43	12 43.8	21 46.8	2 49.8	4 50.9	5 53.9	1
54.8	15 56.8	7 64.8	3 66.8	6 68.7	2 70.8	2 72.7	1 76.8	8 80.9	4
82.7	2 86.8	1 90.8	7 92.9	1 94.8	3 95.8	1 96.7	2 107.6	2 108.8	1
109.9	2 122.8	2 123.8	2 130.7	2 132.7	1 190.8	1 256.7	1
##SCAN_NUMBER=9
##RETENTION_TIME=65.688004
##TIC=226.000000
##NPOINTS=29
##XYDATA=(XY..XY)
39.8	65 40.8	33 41.9	4 43	15 43.9	24 44.8	6 49.9	2 50.9	5 52.8	6
54.8	6 55.7	2 56.8	6 66.8	2 70.9	4 73.7	2 76.7	9 78.8	8 80.8	4
81.6	2 82.7	2 90.8	5 94.9	2 95.9	3 96.7	3 106.7	2 113.8	1 188.7	1
254.6	1 280.7	1
##SCAN_NUMBER=10
##RETENTION_TIME=66.530998
##TIC=254.000000
##NPOINTS=40
##XYDATA=(XY..XY)
39.8	73 40.8	38 41.8	3 43	6 43.8	15 44.8	10 49.9	3 50.8	8 52.8	1
54.9	15 55.8	6 56.9	3 66.9	6 68.8	4 70.7	4 72.7	2 76.8	7 78.8	3
80.8	3 81.6	2 82.7	2 84.8	1 90.8	5 92.8	3 94.9	1 95.9	3 96.6	2
102.8	1 104.8	3 106.7	1 109.2	2 110.5	4 122.6	3 124.8	1 134.8	2
146.7	3 236.4	1 256.2	1 266.6	2 294.8	1
##SCAN_NUMBER=11
##RETENTION_TIME=67.375000
##TIC=256.000000
##NPOINTS=36
##XYDATA=(XY..XY)
39.8	67 40.8	40 41.9	6 42.9	21 43.8	16 44.7	4 49.8	4 50.7	2 52.9	2
54.8	14 56.2	4 56.9	2 64.9	3 66.8	8 68.7	1 70.8	8 76.8	6 78.8	5
80.9	7 82	1 82.7	8 84.3	1 90.8	8 94.9	1 97	1 97.9	4 104.9	1 116.9	1
142.6	1 148.8	2 152.9	1 164.8	2 170.7	1 184.4	1 224.7	1 228.8	1
##SCAN_NUMBER=12
##RETENTION_TIME=68.218994
##TIC=269.000000
##NPOINTS=37
##XYDATA=(XY..XY)
39.8	84 40.8	37 41.9	8 42.8	6 43.8	22 44.8	3 49.9	1 50.9	5 52.9	5
54.9	9 56.9	7 64.7	1 66.9	15 68.9	13 70.9	3 72.7	2 76.8	3 78.9	3
80.9	6 81.8	1 82.7	5 84.9	3 90.9	7 91.9	1 92.7	3 95.9	2 96.6	2
105	1 106.8	1 109.7	1 110.7	1 122.6	1 128.8	1 136.8	2 239.8	1 266.8	2
281.1	1
##SCAN_NUMBER=13
##RETENTION_TIME=69.046997
##TIC=286.000000
##NPOINTS=42
##XYDATA=(XY..XY)
39.8	70 40.8	38 41.9	3 42.9	14 43.9	28 44.8	4 49.8	8 50.9	2 52.8	3
54.9	4 55.9	6 56.8	11 64.8	2 66.9	7 67.8	1 68.8	9 70	3 70.8	5
76.8	8 78.8	7 80.9	7 81.7	2 83.7	1 90.8	6 95	4 95.8	3 96.6	6 106.9	1
114.8	3 128.8	2 129.5	1 134.8	3 142.8	2 150.9	2 153.1	1 160.9	1
192.8	2 193.5	1 196.8	1 207.7	1 220.7	2 280.8	1
##SCAN_NUMBER=14
##RETENTION_TIME=69.890999
##TIC=265.000000
##NPOINTS=39
##XYDATA=(XY..XY)
39.9	79 40.8	33 41.9	3 42.9	16 43.9	14 44.9	3 49.9	7 50.8	5 53.9	2
54.9	13 55.8	1 56.8	10 58.7	1 64.8	4 66.8	7 68.8	7 70.8	2 72.8	3
76.7	6 78.9	5 80.8	2 82.6	4 83.8	3 84.8	2 90.8	4 92.7	2 94.9	4
96.9	3 104.6	2 108.9	1 110.4	1 114.7	1 116.6	2 122.7	2 128.9	2
148.9	4 152.9	3 208.8	1 269.9	1
##SCAN_NUMBER=15
##RETENTION_TIME=70.735001
##TIC=276.000000
##NPOINTS=38
##XYDATA=(XY..XY)
39.8	78 40.8	41 41.8	4 42.8	19 43.9	19 44.8	11 50.8	3 52.9	2 54.9	11
55.7	6 56.7	4 62.8	1 64.8	4 66.8	12 68.9	6 70.8	5 72.7	3 74.7	1
76.9	3 78.8	4 80.9	3 81.8	3 82.8	2 84.9	3 90.8	6 94.9	5 104.8	3
107.3	1 108.7	1 109.8	2 114.7	1 120.5	2 122.8	1 124.7	2 144.8	1
216.8	1 258.5	1 293.8	1
##SCAN_NUMBER=16
##RETENTION_TIME=71.578003
##TIC=245.000000
##NPOINTS=40
##XYDATA=(XY..XY)
39.8	76 40.8	30 41.9	1 42.8	5 43.9	19 44.8	4 48.7	1 49.9	4 50.8	2
52.8	4 54.9	11 55.8	2 56.8	10 60.9	1 61.9	2 64.7	1 66.8	9 68.8	6
69.8	1 70.7	2 76.8	7 78.9	2 80.8	4 83	4 84.1	2 90.8	8 92.9	3 94.9	1
95.8	2 114.9	2 116.7	1 120.8	5 134.9	1 152.8	2 161.8	3 184.7	2
207.6	2 256	1 285	1 293.6	1
##SCAN_NUMBER=17
##RETENTION_TIME=72.421997
##TIC=262.000000
##NPOINTS=36
##XYDATA=(XY..XY)
39.8	68 40.8	44 41.9	2 42.9	16 43.8	19 44.8	7 49.8	3 50.8	3 54.9	8
55.8	3 56.8	9 58.7	3 64.9	1 66.7	11 68.1	1 68.8	4 69.8	2 70.8	5
72.8	3 74.7	1 76.9	10 78.7	4 81	7 82.7	2 83.7	5 90.8	7 95.8	2
104.7	2 114.8	1 120.9	1 128.8	1 150.5	2 164.9	1 190.8	2 212.8	1
280.8	1
##SCAN_NUMBER=18
##RETENTION_TIME=73.250000
##TIC=292.000000
##NPOINTS=38
##XYDATA=(XY..XY)
39.8	71 40.8	43 42.9	12 43.9	22 44.8	7 49.9	3 50.8	4 52.7	4 53.8	1
54.8	16 56.7	6 59.5	2 64.8	7 66.8	14 68.8	9 69.8	2 70.8	1 72.8	5
76.8	9 78	2 78.8	8 80.9	6 82.8	9 84.8	1 86.7	2 90.8	5 95.8	2 104.8	1
108.9	3 110.7	3 114.8	3 116.7	1 120.9	2 154.1	1 170.3	1 206.7	1
243.8	2 282.9	1
##SCAN_NUMBER=19
##RETENTION_TIME=74.094002
##TIC=262.000000
##NPOINTS=41
##XYDATA=(XY..XY)
39.9	70 40.8	45 41.8	5 42.9	6 43.8	19 44.8	7 49.9	7 50.8	2 54.8	11
55.8	6 56.8	7 62.8	1 66.8	7 68.9	10 69.6	1 70.9	2 72.5	1 76.8	10
78.8	4 79.7	1 80.8	6 81.9	2 82.8	1 84.8	2 90.8	6 94.9	2 96.7	3
114.7	2 119	1 128.8	2 133.7	1 134.7	1 142.5	1 143	1 184.8	2 218.8	1
220.8	1 229	1 255.8	2 285.7	1 288.8	1
##SCAN_NUMBER=20
##RETENTION_TIME=74.938004
##TIC=301.000000
##NPOINTS=40
##XYDATA=(XY..XY)
39.8	74 40.8	50 41.9	10 42.8	17 43.8	29 44.7	9 48.6	1 49.8	8 50.9	3
52.9	3 54.9	11 55.8	5 56.7	9 66.9	5 68.7	4 70.8	4 72.8	5 76.8	7
77.8	1 78.9	6 80.8	5 81.6	2 82.8	2 83.7	1 84.7	1 90.8	7 93.7	1
94.9	1 96.7	2 105.8	1 106.6	1 108.9	1 109.9	3 110.8	3 114.9	1 134.8	2
151.5	2 203.8	2 254.2	1 255.7	1
##SCAN_NUMBER=21
##RETENTION_TIME=75.781006
##TIC=281.000000
##NPOINTS=42
##XYDATA=(XY..XY)
39.8	72 40.8	47 41.9	6 42.8	9 43.8	19 44.8	6 49.9	4 50.9	6 53	1
54.8	14 55.7	5 56.9	8 58.7	1 66.9	12 68.9	5 70.9	4 76.8	10 78.8	3
80.8	3 81.7	1 82.8	5 83.8	1 84.8	4 90.8	4 92.7	2 94.1	2 94.9	1
96.8	4 101.9	1 102.9	1 106.8	3 108.9	1 109.8	2 110.7	1 114.9	3
148.6	1 160.9	2 170.4	1 184.8	3 256.6	1 280.8	1 285.9	1
##SCAN_NUMBER=22
##RETENTION_TIME=76.610001
##TIC=291.000000
##NPOINTS=37
##XYDATA=(XY..XY)
39.8	86 40.8	43 41.9	7 42.9	14 43.9	11 44.8	10 49.9	2 50.9	3 52.9	5
54.6	9 55.4	2 55.9	2 56.8	7 64.9	1 66.9	13 68.8	4 70.8	5 72.8	3
76.8	12 78.8	9 79.8	2 80.8	6 82.8	5 90.8	6 91.7	1 92.6	1 95	4
96.6	3 97.7	1 104.9	2 108.7	2 114.8	1 125.9	3 128.9	2 206.9	2 212.7	1
255.7	1
##SCAN_NUMBER=23
##RETENTION_TIME=77.452995
##TIC=265.000000
##NPOINTS=35
##XYDATA=(XY..XY)
39.8	66 40.8	40 42	3 43	10 43.8	27 44.7	6 49.8	3 50.8	3 52.9	4
54.8	14 56.9	7 64.9	4 66.9	9 68.9	4 69.7	2 70.7	5 72.8	1 76.8	13
78.8	5 80.9	3 84.3	4 90.8	10 93.7	1 95.8	2 97.7	1 104.9	3 106.8	4
109.7	2 114.8	3 123.8	1 128	1 141.9	1 194.8	1 242.8	1 280.8	1
##SCAN_NUMBER=24
##RETENTION_TIME=78.296997
##TIC=258.000000
##NPOINTS=40
##XYDATA=(XY..XY)
39.8	74 40.8	39 42	2 42.9	6 43.9	12 44.8	10 50	3 50.9	2 52.8	2
54.9	6 55.7	5 56.8	8 58	2 58.8	1 64.9	3 66.8	14 68.9	5 70.7	1
72.9	1 76.8	11 78.9	3 80.9	7 81.8	2 82.4	5 83.7	1 84.8	2 90.9	4
93.8	2 94.9	6 96.6	4 104.9	1 110.7	1 117.1	1 120.8	3 122.7	2 127.8	2
133.5	2 175	1 182.6	1 250.7	1
##SCAN_NUMBER=25
##RETENTION_TIME=79.140999
##TIC=293.000000
##NPOINTS=37
##XYDATA=(XY..XY)
39.9	77 40.8	46 41.9	1 42.8	14 43.9	22 44.7	8 49.9	6 50.9	6 52.8	3
54.9	10 55.7	2 56.8	8 58.8	1 64.9	7 66.8	6 68	4 68.8	1 69.9	3
70.5	4 72.8	6 76.8	6 77.9	1 78.8	8 80.7	3 83.7	2 84.6	1 86.6	2
90.8	15 92.7	3 96.9	2 106.9	1 114.8	3 124.1	3 124.8	3 134.8	3 184.7	1
220.7	1
##SCAN_NUMBER=26
##RETENTION_TIME=79.985001
##TIC=272.000000
##NPOINTS=38
##XYDATA=(XY..XY)
39.9	74 40.8	47 41.9	2 42.8	11 43.8	23 44.8	3 49.8	7 50.9	6 52.8	3
53.7	1 54.9	11 55.7	4 56.8	7 64.5	1 66.9	4 68.9	3 70.8	1 72.8	1
76.8	9 79.9	1 80.8	11 82.5	1 83.1	2 83.8	6 84.8	3 90.9	6 94.9	2
96.8	1 104.9	2 105.7	1 108.4	2 108.9	3 110.6	4 126.6	1 128.5	5
129.1	1 141	1 149.9	1
##SCAN_NUMBER=27
##RETENTION_TIME=80.827995
##TIC=286.000000
##NPOINTS=35
##XYDATA=(XY..XY)
39.9	88 40.8	51 42	1 42.8	22 43.8	17 44.8	7 50	8 50.8	2 54.9	16
56	3 56.8	3 64.7	1 66.9	6 68.8	9 69.7	1 70.7	4 72.9	1 76.7	1 77.8	2
78.9	3 80.8	7 82.7	3 85.9	1 86.9	2 90.8	8 92.7	2 94.9	5 95.8	2
96.7	2 97.8	1 104.8	1 110.5	2 114.8	2 144.7	1 192.7	1
##SCAN_NUMBER=28
##RETENTION_TIME=81.655998
##TIC=293.000000
##NPOINTS=41
##XYDATA=(XY..XY)
39.9	83 40.8	51 41.8	3 43	19 43.9	16 44.9	7 50.9	8 52.8	2 54.9	12
55.8	3 56.8	5 64.9	2 66.8	17 68.9	4 70.8	3 72.8	1 76.7	5 78.8	8
80.8	2 82.1	3 82.7	4 83.6	2 84.8	2 90.9	4 92.8	4 94.7	1 95.9	2
96.7	2 109	2 110.4	1 120.6	2 126.8	1 128.8	1 134.9	1 142.8	1 163.4	1
212.9	1 224.3	1 227.1	2 255.8	2 257	2
##SCAN_NUMBER=29
##RETENTION_TIME=82.500000
##TIC=322.000000
##NPOINTS=40
##XYDATA=(XY..XY)
39.9	83 40.8	45 41.8	7 42.9	20 43.8	15 44.8	7 50	5 50.9	9 52.8	6
54.8	8 55.9	2 56.8	10 59.7	1 64.9	1 66.8	7 67.8	1 68.9	5 69.7	4
70.7	3 72.8	5 76.8	13 78	2 78.8	13 81	6 81.7	3 82.7	4 84.8	5 90.9	10
94.8	2 96.7	2 106.8	3 108.8	1 114.8	6 118.8	1 128.8	1 148.9	1 152.7	2
206.6	1 222.6	1 256.9	1
##SCAN_NUMBER=30
##RETENTION_TIME=83.344002
##TIC=279.000000
##NPOINTS=42
##XYDATA=(XY..XY)
39.9	72 40.8	40 41.7	5 42.9	13 43.9	25 44.9	5 49.1	1 52.9	4 53.9	2
54.9	8 56.9	14 64.8	4 66.9	12 68.8	6 70.8	2 72.8	2 74.8	1 76.7	5
78.8	6 80.9	5 82.7	2 84.9	1 85.8	1 90.8	8 92.9	2 94.9	1 96.7	4
104.9	1 110	2 114.8	3 116.8	1 122.7	1 141.9	1 144.7	2 148.9	3 150.7	1
170.7	1 182.7	2 186.9	2 198.7	3 212.1	2 254.5	3
##SCAN_NUMBER=31
##RETENTION_TIME=84.188004
##TIC=426.000000
##NPOINTS=32
##XYDATA=(XY..XY)
39.8	157 40.8	49 42	3 42.9	8 43.9	76 44.8	11 50.9	2 52.8	2 54.9	13
55.9	2 56.9	15 64.7	1 66.8	12 68.8	8 70.8	4 72.9	3 76.8	14 78.9	6
80.8	6 82.5	5 83.6	1 84.9	2 86.8	2 90.8	9 94.9	2 96.6	1 106.9	1
119	1 128.7	3 148.8	5 242.8	1 283	1
##SCAN_NUMBER=32
##RETENTION_TIME=85.030998
##TIC=856.000000
##NPOINTS=40
##XYDATA=(XY..XY)
39.9	240 40.8	47 41.7	3 42.8	16 43.9	366 44.8	61 45.7	1 49.9	7
50.8	5 54.8	12 56.3	3 56.9	7 58.6	1 64.9	6 66.8	5 68.1	3 68.9	6
70.9	3 76.8	4 77.7	2 78.8	9 81	9 82.7	1 83.6	1 84.8	4 90.8	13
92.7	2 95	3 96.8	1 104.6	1 106.7	2 109.2	1 109.8	1 110.7	1 128.8	2
134.5	3 148	1 156.9	1 186.9	1 296.8	1
##SCAN_NUMBER=33
##RETENTION_TIME=85.875000
##TIC=316.000000
##NPOINTS=40
##XYDATA=(XY..XY)
39.9	62 40.8	47 41.8	3 42.8	13 43.8	49 44.8	19 49.9	2 50.9	7 52.9	1
53.9	1 54.9	16 55.8	6 56.8	12 62.7	1 66.9	10 68.2	2 68.8	4 76.8	3
78.8	5 80.8	6 81.5	2 82.7	4 84.7	2 86.7	1 90.8	11 94.8	3 95.6	1
96.8	4 104.8	5 108.8	1 109.7	1 110.5	1 111.2	1 118.8	1 134.6	2
150.7	2 160.5	1 220.8	1 228.9	2 268.6	1
##SCAN_NUMBER=34
##RETENTION_TIME=86.703003
##TIC=219.000000
##NPOINTS=46
##XYDATA=(XY..XY)
39.9	3 40.8	42 41.8	7 42.8	18 43.7	1 44.8	3 49.8	5 50.8	10 52.8	2
54	2 54.9	8 56.1	2 56.8	14 60.8	1 64.9	2 67	4 68.9	2 69.9	3 70.7	1
72.7	7 76.9	1 77.9	3 78.9	9 80.9	4 81.9	3 82.7	4 83.6	2 84.8	4
86.9	1 90.8	10 93.1	2 94.8	11 96.1	2 104.8	5 108.8	3 110.7	2 111.8	2
114.7	3 128.8	2 148.6	3 151.8	1 184.6	1 206.8	1 226.9	1 230.3	1
235.8	1
##SCAN_NUMBER=35
##RETENTION_TIME=87.547005
##TIC=210.000000
##NPOINTS=46
##XYDATA=(XY..XY)
39.8	8 40.8	27 41.8	4 42.8	12 44.6	6 49.9	6 50.9	3 52.7	4 54.2	2
54.8	11 55.8	5 56.8	14 59.8	2 64.8	2 66.7	15 68	3 68.8	8 70.8	4
74.8	1 78	2 78.6	6 80.9	5 82.7	2 83.9	1 84.7	5 90.6	6 92.4	1 94.8	11
95.6	3 97.7	2 106.7	1 114.8	1 116.7	2 124.9	1 128.8	4 144.9	1 148.7	3
150.7	1 171.7	1 220.6	1 228.5	5 234.6	1 256.5	1 260.7	2 268.7	3
270.8	1
##SCAN_NUMBER=36
##RETENTION_TIME=88.390999
##TIC=229.000000
##NPOINTS=52
##XYDATA=(XY..XY)
39.9	13 40.8	42 41.7	2 42.9	10 44.7	4 49.8	5 52.9	1 53.9	1 54.8	20
55.7	2 56.9	8 61	1 64.8	3 66.9	3 67.8	1 68.8	4 69.6	1 70.7	5 72.7	8
73.7	4 74.9	3 76.8	7 78.9	4 80.9	10 82.8	3 84.9	1 86.9	3 90.8	9
91.9	1 92.5	5 94.7	10 95.6	2 96.6	1 106.7	2 114.8	5 116.7	1 118.9	1
122.4	1 124	1 128.8	1 134.8	2 136.8	1 146.8	2 147.5	2 148.6	3 170.8	2
226.5	1 230.6	2 232.6	1 255.8	1 266.8	1 268.7	2
##SCAN_NUMBER=37
##RETENTION_TIME=89.235001
##TIC=260.000000
##NPOINTS=53
##XYDATA=(XY..XY)
39.8	8 40.8	63 42	14 42.9	18 44.8	8 49.8	3 50.8	2 52.8	3 54.8	16
55.9	1 56.5	8 62.8	3 64.8	4 66.8	13 67.9	3 68.8	4 69.6	1 70.1	1
72.8	3 74.8	3 76.8	4 78.9	9 81	6 81.9	1 82.5	4 84.7	1 88.9	1 90.7	8
92	1 94.8	7 95.6	1 96.9	2 97.8	1 100.9	1 108.6	2 109.8	1 110.6	1
114.8	7 118.8	1 120.8	1 121.9	1 123.7	1 124.6	2 128.8	2 134.7	2
184.8	4 210.9	1 212.5	1 226.8	2 228.7	1 239.2	1 280.6	2 298.8	1
##SCAN_NUMBER=38
##RETENTION_TIME=90.077995
##TIC=277.000000
##NPOINTS=41
##XYDATA=(XY..XY)
39.8	19 40.8	48 41.8	8 42.9	48 43.9	5 44.7	5 49.8	10 50.8	4 52.8	6
53.7	1 54.9	16 55.7	3 56.8	11 58.8	2 64.9	2 66.8	7 68.2	1 68.8	6
70.7	6 76.8	6 78.9	7 80.9	8 82.5	2 84.9	1 86.6	2 90.8	10 93.1	1
94.9	11 96.8	2 104.8	3 108.8	2 116.8	2 122.9	1 148.6	3 150.7	1
165.8	1 212.7	1 228.7	2 230.6	1 256.7	1 280.9	1
##SCAN_NUMBER=39
##RETENTION_TIME=90.921997
##TIC=262.000000
##NPOINTS=46
##XYDATA=(XY..XY)
39.9	40 40.8	43 41.8	4 42.9	23 43.9	6 44.8	10 49.8	3 50.8	3 52.8	2
54.8	11 55.8	7 56.8	6 59.8	1 64.9	3 66.8	12 67.7	1 68.8	4 69.7	2
70.9	1 72.8	7 76.9	1 77.8	6 78.8	8 80.8	4 81.8	2 82.7	4 84.8	2
90.7	10 92.9	2 94.8	3 95.5	3 96.7	7 97.9	3 104.9	1 107	2 111	2
114.7	1 120.8	1 128.8	1 148.8	2 150.7	3 151.8	1 211.6	1 235.6	1
256.6	1 267.9	1
##SCAN_NUMBER=40
##RETENTION_TIME=91.765999
##TIC=275.000000
##NPOINTS=39
##XYDATA=(XY..XY)
39.8	59 40.8	50 41.9	10 42.9	21 43.8	14 44.7	8 50	2 50.9	4 52.9	3
54.9	14 56.6	5 60.6	1 64.8	1 66.8	12 68.8	8 69.8	2 70.6	2 72.8	4
74.8	1 76.8	4 78.9	4 80.8	6 82.7	5 84.7	5 90.8	8 92.7	1 95.9	1
97	2 97.9	2 104.8	3 114.7	1 116.6	4 120.7	1 129	1 136.8	1 175.9	1
224.6	2 227.9	1 247.6	1
##SCAN_NUMBER=41
##RETENTION_TIME=92.593994
##TIC=305.000000
##NPOINTS=40
##XYDATA=(XY..XY)
39.9	70 40.8	57 41.6	3 42.9	15 43.8	11 44.8	16 46.7	3 49.8	7 50.8	6
52.8	3 54.9	11 55.8	2 56.8	7 66	1 66.9	7 68.8	4 69.9	2 70.8	9
72.8	5 76.7	15 78.8	5 80.8	7 81.8	2 82.8	4 84.8	1 88.8	1 90.8	8
94.8	6 97.8	1 104.9	1 106.8	1 108.7	2 119	1 126.9	2 127.8	2 128.9	2
148.6	1 210.8	1 220.7	2 259.1	1
##SCAN_NUMBER=42
##RETENTION_TIME=93.437996
##TIC=332.000000
##NPOINTS=40
##XYDATA=(XY..XY)
39.8	80 40.8	40 41.9	8 42.8	13 43.9	15 44.8	24 49.9	6 50.8	4 52.9	1
54.9	12 55.9	1 56.8	16 62.7	1 64.8	5 66.8	14 68.9	7 70.7	6 72.8	1
76.8	13 77.9	2 78.8	8 80.7	6 81.9	1 82.7	8 84.8	1 90.8	7 92.8	3
94.8	2 96	2 97.7	3 104.8	5 114.7	1 118.8	1 120.9	2 123.7	2 128.8	4
134.8	3 148.7	1 190.8	1 280.6	2
##SCAN_NUMBER=43
##RETENTION_TIME=94.280998
##TIC=340.000000
##NPOINTS=44
##XYDATA=(XY..XY)
39.8	106 40.8	36 41.8	10 42.9	20 43.9	28 44.8	12 47.8	1 50	4 50.9	4
52.9	1 54.2	1 54.8	11 55.4	4 57	9 64.9	9 66.9	10 67.9	2 68.8	5
69.6	4 70.8	2 72.8	5 76.9	3 78.8	4 80.9	4 81.9	1 82.8	3 88.1	1
90.8	9 92.5	1 94.9	2 96.7	4 97.9	1 100.8	3 104.8	5 108.8	2 114.9	2
118.8	1 120.8	1 122.8	2 128.7	1 148.8	3 162.8	1 178.9	1 282.7	1
##SCAN_NUMBER=44
##RETENTION_TIME=95.125000
##TIC=342.000000
##NPOINTS=41
##XYDATA=(XY..XY)
39.8	104 40.8	52 41.8	7 42.8	13 43.9	15 44.8	13 45.7	1 49.9	4 50.9	12
52.8	3 54.2	2 54.8	13 55.8	5 56.8	11 64.9	4 67	7 68.2	1 68.8	12
72.8	3 76.8	7 78.8	5 80.8	4 81.8	1 82.6	2 83.9	2 84.7	1 90.9	11
92.7	2 95.9	5 96.7	2 97.8	2 104.9	2 106.6	1 108.7	3 114.9	2 116.8	2
127.8	2 156.6	1 164.8	1 226.8	1 280.8	1
##SCAN_NUMBER=45
##RETENTION_TIME=95.969002
##TIC=459.000000
##NPOINTS=49
##XYDATA=(XY..XY)
39.9	140 40.8	98 42	10 42.9	34 43.9	22 44.8	15 49.9	6 50.9	6 52.8	8
54.9	11 55.8	7 56.9	7 57.9	1 58.7	1 64.9	4 67	7 68.9	4 70	1 70.7	3
73.8	2 74.8	2 76.7	4 77.8	1 78.8	5 80.8	7 82.7	7 84.7	3 86.7	1
88.7	1 90.9	4 92.8	3 95	7 96.8	3 97.4	1 104.8	1 106.7	1 110.7	4
123.4	1 124	1 127.7	1 128.9	2 135.8	2 137.7	1 148.7	3 170.7	1 184.6	1
256	1 256.7	1 281.4	2
##SCAN_NUMBER=46
##RETENTION_TIME=96.812996
##TIC=615.000000
##NPOINTS=54
##XYDATA=(XY..XY)
39.8	151 40.8	98 41.9	22 42.9	117 43.9	38 44.8	29 49.8	5 50.8	1
51.6	1 52.8	1 54.2	4 54.9	14 55.7	7 56.8	15 57.8	3 59.9	1 64.7	2
66.9	9 67.9	1 68.9	9 70	1 71	4 72.8	4 74.8	5 76.7	6 78.9	8 81	5
82.8	4 84.5	2 86.9	1 90.8	5 92.9	5 94.7	3 95.7	1 96.8	1 97.7	1
104.9	1 106.7	2 108.9	2 110	2 115.7	1 120.8	1 123.6	3 132.6	1 134.7	1
148.9	2 150	2 196.9	2 212.7	2 226.9	1 243.9	2 263.7	3 280.7	2 283.3	1
##SCAN_NUMBER=47
##RETENTION_TIME=97.655998
##TIC=640.000000
##NPOINTS=45
##XYDATA=(XY..XY)
39.8	126 40.8	71 41.8	29 42.9	177 43.9	27 44.8	16 49.9	6 50.8	2
53	7 54.9	21 56	7 57	18 57.8	21 58.8	7 60.8	1 66.8	16 67.9	2 68.8	9
69.7	2 70.7	3 71.5	1 72.8	2 76.8	3 78.9	15 80.9	7 81.7	1 82.6	6
83.8	1 90.8	7 92.8	1 94.8	2 95.9	1 96.5	3 97.8	3 104.9	1 109.8	4
120.8	2 128.8	1 131.8	1 132.8	2 134.8	3 150.9	1 156.7	1 184.7	1
241	2
##SCAN_NUMBER=48
##RETENTION_TIME=98.485001
##TIC=478.000000
##NPOINTS=45
##XYDATA=(XY..XY)
39.9	120 40.8	61 41.8	11 42.8	60 43.8	44 44.8	16 50.9	3 52.9	4
54.9	17 55.8	5 56.8	21 57.7	3 58.7	3 64.8	2 66.8	9 67.8	1 68.8	10
70.9	5 71.9	1 72.7	9 76.7	8 78.8	10 80.9	4 81.6	4 82.6	3 84.8	1
90.7	8 92.8	4 94.6	3 96.8	1 98.7	2 104.9	3 108.8	1 110.7	4 113.7	1
114.7	3 140.9	1 156.7	1 190.8	1 196.7	2 206.9	1 207.9	2 219	1 256.8	3
281.2	1
##SCAN_NUMBER=49
##RETENTION_TIME=99.328003
##TIC=456.000000
##NPOINTS=57
##XYDATA=(XY..XY)
39.8	142 40.8	44 41.9	12 43	26 43.8	26 44.8	17 49.8	8 50.9	3 52.9	5
54.2	2 54.9	16 55.8	5 56.9	13 57.6	1 58.8	5 64.9	2 67	11 68	2
68.8	10 69.7	1 70.8	3 72.8	6 76.8	19 77.9	1 78.8	6 81.9	2 82.7	4
84.9	3 90.8	9 92.8	1 94.6	3 96.8	4 97.7	2 103.8	1 104.9	4 106.8	2
109.8	1 110.6	5 114.8	2 116.8	1 118.8	1 119.9	1 120.7	1 122.7	5
124.4	1 125.7	2 126.7	1 128.7	1 130.8	1 142.8	1 148.8	2 150.9	2
157	2 212.6	1 240.9	1 264.8	1 280.7	2
##SCAN_NUMBER=50
##RETENTION_TIME=100.172005
##TIC=398.000000
##NPOINTS=40
##XYDATA=(XY..XY)
39.8	142 40.8	53 41.9	8 42.8	17 43.9	33 44.8	18 50	7 50.8	2 52.8	1
53.9	3 54.8	12 55.8	4 56.7	9 57.9	1 64.9	3 65.9	1 66.8	14 68.7	3
70.8	1 72.8	4 76.8	8 78.9	4 80.9	7 81.8	2 84.6	2 86.3	1 88.9	1
90.8	8 92.8	1 94.7	4 95.7	2 96.8	6 97.7	1 101.8	2 106.6	2 109.7	2
110.8	2 114.8	4 196.9	1 280.6	2
##SCAN_NUMBER=51
##RETENTION_TIME=101.015999
##TIC=450.000000
##NPOINTS=49
##XYDATA=(XY..XY)
39.8	141 40.8	55 42	7 43	37 43.9	27 44.8	16 48.9	3 49.9	3 50.8	5
52.8	2 54.8	13 55.8	7 56.7	8 58.8	3 61.8	2 64.9	4 66.4	1 67	7
68.9	10 70.8	8 76.9	9 78.9	7 80.9	4 82.6	6 83.7	2 86.7	2 90.8	20
92.8	2 96.6	3 97.9	1 104.9	4 106.7	3 109.8	1 114.8	3 120.4	2 122.2	1
127.9	2 129	2 130.7	2 134.8	2 136.8	1 148.8	3 151.9	2 160.8	1 165.6	1
208.7	1 267	1 268.7	2 282.8	1
##SCAN_NUMBER=52
##RETENTION_TIME=101.860001
##TIC=557.000000
##NPOINTS=41
##XYDATA=(XY..XY)
39.9	137 40.8	45 41.9	9 42.9	21 43.9	41 44.8	7 46.8	12 47.7	3 48.8	96
50	7 50.8	35 52.8	4 54.9	10 55.8	6 56.8	6 58.7	2 62.5	1 64.8	3
65.7	6 66.9	7 68.8	10 70.6	2 72.8	4 76.9	7 78.8	11 80.9	8 82.5	5
83.8	13 85.7	7 87.8	1 90.8	6 92.8	2 94.8	2 96.7	5 109	3 109.8	3
134.7	2 208.8	1 241.9	4 264.8	1 277.8	2
##SCAN_NUMBER=53
##RETENTION_TIME=102.688004
##TIC=1571.000000
##NPOINTS=53
##XYDATA=(XY..XY)
39.9	131 40.9	53 42	10 43	19 43.9	44 44.8	13 46.8	119 47.8	39 48.8	598
49.9	28 50.8	156 51.8	6 54.8	14 55.8	7 56.8	14 58.9	4 59.8	1 61.8	1
64.7	8 67	10 68.8	7 69.7	6 70.7	2 72.9	6 73.8	1 76.8	13 78.8	23
79.8	1 80.9	2 81.8	7 82.7	22 83.7	93 84.7	10 85.8	51 86.7	4 87.7	6
90.8	8 92.8	4 95	2 95.6	1 96.7	5 97.9	3 100.6	1 104.9	4 106.7	3
110.7	1 118.7	1 126.6	2 148.9	1 184.6	1 208.4	1 226.4	2 293.4	2
##SCAN_NUMBER=54
##RETENTION_TIME=103.515999
##TIC=1073.000000
##NPOINTS=48
##XYDATA=(XY..XY)
39.9	132 40.8	48 41.9	9 43	25 43.8	42 44.8	10 46.9	86 47.8	28 48.8	302
49.9	20 50.8	120 51.7	2 52.8	2 54	1 54.9	14 55.9	2 57	15 64.8	2
66.8	10 68.8	7 69.8	2 70.9	6 76.8	9 77.9	1 78.9	19 79.8	2 80.9	6
81.6	2 82.7	13 83.7	57 84.6	7 85.8	43 86.7	2 90.8	5 94.8	1 96.8	3
97.8	2 104.9	1 107.6	1 108.8	2 114.8	1 120.7	1 142.9	1 147.4	2
148.8	1 174.8	3 280.8	2 281.6	1
##SCAN_NUMBER=55
##RETENTION_TIME=104.360001
##TIC=521.000000
##NPOINTS=45
##XYDATA=(XY..XY)
39.9	103 40.8	53 41.8	8 42.8	20 43.9	34 44.8	10 46.8	24 47.8	5
48.8	86 49.9	6 50.8	31 52.8	1 54.9	13 56	1 56.9	5 64.8	1 66.8	12
68.8	2 69.7	4 70.7	6 72.8	5 76.9	14 77.8	1 78.9	13 81	5 81.8	1
82.6	3 83.7	13 84.8	1 85.8	6 88.9	1 90.7	6 94.8	1 96.9	3 98.7	2
104.8	6 115.8	2 118.9	1 130.7	1 149	1 149.9	1 170.8	2 200.7	3 208.7	2
241.1	2
##SCAN_NUMBER=56
##RETENTION_TIME=105.202995
##TIC=476.000000
##NPOINTS=49
##XYDATA=(XY..XY)
39.8	132 40.8	44 42	8 42.9	18 43.8	35 44.8	13 46.8	6 47.7	2 48.8	33
49.8	6 50.9	16 52.8	6 54.9	13 55.8	3 56.5	6 57.9	3 58.9	1 64.8	6
65.6	1 66.8	18 68.8	10 69.9	1 70.8	3 72.8	7 74.7	1 75.7	2 76.8	6
78.8	8 80.8	6 82.7	7 83.7	13 85.7	2 88.8	2 90.9	7 91.7	1 94.8	4
96.3	2 104.9	4 106.7	4 109.9	1 114.8	3 120.7	2 126.9	1 127.8	2
128.7	3 149.8	1 208.5	1 220.6	1 299	1
##SCAN_NUMBER=57
##RETENTION_TIME=106.030998
##TIC=426.000000
##NPOINTS=46
##XYDATA=(XY..XY)
39.8	128 40.8	50 41.9	9 42.9	21 43.9	37 44.8	8 46.8	2 48.8	17 49.8	5
50.8	10 52.9	4 54.8	12 55.8	4 56.9	9 58.9	2 59.7	2 64.8	6 66.8	9
68.8	8 70.8	3 72.7	4 74.8	5 76.8	8 77.9	1 78.9	6 80.9	2 81.6	1
82.3	1 82.8	6 83.8	2 84.8	1 85.6	2 90.8	5 94.9	7 95.6	1 97.8	2
104.8	5 106.8	4 110.7	5 111.7	1 114.7	1 118.9	2 165.5	3 184.7	2
253	1 280.5	2
##SCAN_NUMBER=58
##RETENTION_TIME=106.875000
##TIC=460.000000
##NPOINTS=49
##XYDATA=(XY..XY)
39.8	139 40.8	57 42	10 42.9	29 43.8	33 44.8	10 46.8	3 47.7	1 48.8	8
49.8	9 50.8	7 54.9	20 55.9	4 56.7	7 58.8	3 64.8	4 66.9	9 67.8	2
68.8	8 70.7	7 72.8	5 74.8	8 76.7	7 78.8	14 80.9	5 82.7	5 83.7	5
84.8	4 85.8	1 91	6 94.8	3 95.9	1 97.6	2 104.9	2 106.8	1 109	1
110.6	2 114.9	1 123.9	2 128.7	1 141.8	1 148.8	2 156.9	2 160.9	1
170.7	3 208.6	2 231.6	1 266.7	1 283.6	1
##SCAN_NUMBER=59
##RETENTION_TIME=107.719002
##TIC=437.000000
##NPOINTS=43
##XYDATA=(XY..XY)
39.8	124 40.8	47 41.8	11 43	27 43.8	45 44.8	19 46.8	2 48.8	8 49.8	11
50.8	5 52.9	5 54.9	19 55.8	9 56.8	11 58.9	5 64.9	1 66.9	12 67.7	1
68.7	3 69.9	5 70.6	6 71.9	1 72.7	3 74.9	2 76.8	5 77.9	1 78.8	8
81	6 82.7	5 83.6	2 85.1	2 90.9	5 92.8	1 96.8	3 106.8	5 108.9	4
114.8	1 118.9	1 143.6	1 148.5	2 206.8	1 241.6	1 280.7	1
##SCAN_NUMBER=60
##RETENTION_TIME=108.563004
##TIC=915.000000
##NPOINTS=55
##XYDATA=(XY..XY)
39.8	124 40.8	64 42	58 42.9	280 43.9	33 44.8	110 46.8	3 48.8	7
50	10 50.8	4 52.8	4 54.3	1 54.9	18 55.8	5 56.8	11 58.8	6 59.8	40
61	10 64.9	6 66.9	8 68.8	7 69.9	3 70.7	11 72.7	3 74.9	1 76.8	12
78.8	6 80.8	12 81.7	3 82.4	3 84.5	2 90.8	9 92.7	3 94.8	5 95.7	5
96.6	1 97.8	1 100.8	1 104.9	2 108.9	1 110.7	2 114.9	3 116.8	1 122.9	1
124.7	1 134.8	3 142.8	1 148.8	1 152.8	1 177.8	1 192.8	2 198.8	1
210.8	1 246.9	2 254.5	1
##SCAN_NUMBER=61
##RETENTION_TIME=109.405998
##TIC=1569.000000
##NPOINTS=60
##XYDATA=(XY..XY)
39.9	117 40.8	80 41.9	113 42.9	588 43.8	64 44.8	293 45.9	1 47	1
47.7	2 48.7	7 49.8	12 50.8	7 52.8	3 54	1 54.9	9 55.9	6 57	10 58.8	17
59.8	96 60.9	35 62.1	3 64.8	3 66.8	9 67.6	2 68.9	7 69.7	3 70.7	5
72.8	1 76.8	6 77.7	1 78.8	9 80.8	9 81.8	1 82.7	3 84.8	1 90.9	7
92.9	2 94.8	7 95.9	1 103	1 104.8	1 106.6	1 116.7	3 121.7	2 127.8	1
128.8	1 133	1 134.9	1 136.1	1 138.9	1 142.7	1 147	1 148.8	2 150.7	2
156.7	1 165.7	1 206.8	1 230	1 266.8	2 282.9	1
##SCAN_NUMBER=62
##RETENTION_TIME=110.250000
##TIC=1156.000000
##NPOINTS=49
##XYDATA=(XY..XY)
39.8	144 40.8	75 41.9	72 42.9	375 43.8	59 44.8	172 46.9	1 48.7	3
49.9	7 50.8	5 53.8	2 54.8	17 55.9	1 56.8	5 57.9	3 59.2	25 59.8	69
60.8	24 61.7	1 64.8	5 66.8	10 68.8	7 69.8	2 70.8	7 73.6	1 76.8	7
78.9	12 80.7	3 82.8	2 83.7	1 90.8	3 94.8	3 96.8	1 97.8	3 104.7	3
108.8	1 110	1 114.9	2 120.8	3 122.8	3 128.8	4 131.1	2 152.7	1 156.7	2
170.3	3 185.7	1 224.5	1 230.6	1 253.3	1
##SCAN_NUMBER=63
##RETENTION_TIME=111.078003
##TIC=903.000000
##NPOINTS=43
##XYDATA=(XY..XY)
39.9	142 40.8	70 41.9	52 42.9	226 43.9	41 44.8	140 46.8	2 48.8	3
49.8	8 50.8	5 53.8	5 54.9	16 55.8	12 56.8	12 58.8	8 59.8	46 61	6
64.9	9 66.8	10 68.9	7 69.8	2 70.7	6 72.6	4 73.8	1 76.8	10 78.8	10
80.8	8 81.7	6 82.8	5 90.7	10 91.8	2 94.9	1 96.7	2 106.5	1 114.7	4
116.7	1 120.6	1 126.8	1 128.7	3 134.8	2 146.9	1 149	1 219	1
##SCAN_NUMBER=64
##RETENTION_TIME=111.922005
##TIC=737.000000
##NPOINTS=45
##XYDATA=(XY..XY)
39.8	121 40.8	64 41.9	32 42.9	194 43.9	35 44.8	84 48.9	5 49.8	14
50.8	3 53	1 54.9	16 55.8	14 56.9	9 59.8	29 60.9	5 64.6	5 66.9	8
67.8	3 68.8	9 69.8	5 70.7	3 72.9	1 74.7	2 76.8	12 77.8	3 78.8	8
80.8	6 82.8	6 83.8	2 90.8	9 92.8	2 93.8	1 94.7	2 95.8	1 96.6	3
104.8	5 106.8	3 109	3 122.9	1 128.2	1 128.8	1 146.7	2 255.8	1 256.9	2
263.9	1
##SCAN_NUMBER=65
##RETENTION_TIME=112.765999
##TIC=578.000000
##NPOINTS=46
##XYDATA=(XY..XY)
39.8	101 40.8	58 41.8	26 42.9	119 43.8	39 44.8	59 48.9	1 50	7 50.9	1
52.9	3 54.9	12 55.8	5 56.8	16 58.5	3 59.7	16 60.9	2 63.8	1 64.9	8
65.7	1 66.9	11 68.8	8 69.7	5 70.8	6 71.9	4 72.8	5 76.8	5 78.8	3
80.8	5 81.8	3 82.7	7 83.8	3 90.8	11 94.9	2 95.8	2 96.8	2 97.7	1
106.8	2 114.9	3 116.8	1 129.1	1 148.7	1 178.8	3 208.6	2 241	2 256.8	1
269.8	1
##SCAN_NUMBER=66
##RETENTION_TIME=113.610001
##TIC=615.000000
##NPOINTS=44
##XYDATA=(XY..XY)
39.8	125 40.8	79 41.8	23 42.9	103 43.9	42 44.8	39 48.7	2 49.8	8
50.8	5 52.8	7 54.8	22 55.8	13 56.8	27 58.9	2 59.7	12 66.8	9 68.8	11
69.7	2 70.8	8 71.8	7 72.8	5 76.9	6 78.9	7 80.9	4 81.9	5 82.7	2
84.8	4 90.9	7 92.6	1 94.9	5 95.8	1 96.8	4 97.9	1 101.9	2 104.9	3
106.9	2 108.9	2 110	1 114.8	1 134.8	1 148.8	2 210.6	1 255	1 280.8	1
##SCAN_NUMBER=67
##RETENTION_TIME=114.452995
##TIC=880.000000
##NPOINTS=50
##XYDATA=(XY..XY)
39.9	142 40.8	127 41.9	40 42.9	143 43.9	62 44.8	35 48.8	3 49.8	14
50.9	4 52.8	4 53.9	3 54.8	25 55.7	56 56.8	60 57.8	3 58.7	2 59.8	7
60.8	1 62.9	2 64.9	6 66.9	16 68.1	2 68.9	10 70.6	10 71.8	9 72.8	8
76.8	12 78.8	10 80.8	8 81.7	1 82.9	3 83.8	4 84.8	5 86.7	2 90.8	14
92.7	2 94.9	4 95.9	2 97.7	1 106.7	4 108.5	1 114.9	1 116.8	1 122.9	3
128.9	2 148.8	1 198.7	2 218.7	1 281.5	1 298.1	1
##SCAN_NUMBER=68
##RETENTION_TIME=115.296997
##TIC=843.000000
##NPOINTS=47
##XYDATA=(XY..XY)
39.8	131 40.8	173 41.9	33 42.9	106 43.9	48 44.8	33 46.7	1 49.9	12
50.9	7 51.8	2 52.9	6 54.9	20 55.8	63 56.8	76 57.9	2 58.9	3 59.7	9
62.8	1 64.8	6 66.9	14 68.8	6 70.8	5 71.9	3 73.9	1 74.9	1 76.8	12
78	6 78.8	7 80.8	6 81.8	3 82.7	5 83.8	7 90.8	8 92.7	2 95	4 104.9	2
108.8	4 116.8	1 120.8	1 121.7	1 122.9	2 123.7	1 141.1	1 148.6	2
229.1	1 230.1	2 280.9	3
##SCAN_NUMBER=69
##RETENTION_TIME=116.140999
##TIC=540.000000
##NPOINTS=49
##XYDATA=(XY..XY)
39.8	140 40.8	54 41.8	10 43	66 43.9	50 44.8	35 48.9	2 49.9	2 50.9	5
52.7	5 53.9	1 54.9	18 55.8	14 56.8	18 57.7	1 59.8	5 64.8	5 66.7	12
67.9	2 68.9	5 70.8	9 71.8	2 72.8	6 76.8	6 78.8	5 80.7	6 82	3 82.8	2
84.8	1 90.9	11 91.8	1 92.7	3 94.8	3 95.7	1 96.7	5 102.5	2 107	2
109.3	1 114.9	4 118.9	2 122.7	1 144.7	1 146.7	3 148.8	3 160.5	2
176.7	1 212.3	1 255.8	2 286.8	1
##SCAN_NUMBER=70
##RETENTION_TIME=116.968994
##TIC=483.000000
##NPOINTS=49
##XYDATA=(XY..XY)
39.8	118 40.8	49 42	20 43	46 43.9	37 44.8	28 49.8	5 50.8	7 52.9	6
53.8	1 54.9	19 55.7	2 56.9	12 59.8	11 61.8	1 63.7	1 64.8	5 66.9	11
67.9	3 68.8	7 69.5	2 70.9	1 72.8	2 76.8	10 77.9	2 78.8	5 80.9	10
81.8	3 82.7	5 85	4 90.8	12 92.8	3 94.8	3 95.6	4 96.3	2 104.9	2
106.6	4 107.8	1 110.8	3 114.8	1 118.9	2 122.8	1 134.9	2 144.7	2
145.4	1 148.7	3 226.7	1 276.6	1 280.6	2
##SCAN_NUMBER=71
##RETENTION_TIME=117.812996
##TIC=533.000000
##NPOINTS=40
##XYDATA=(XY..XY)
39.8	130 40.8	64 41.9	13 43	79 43.9	41 44.8	34 49.9	6 50.8	5 52.8	6
54.8	25 55.8	5 56.8	11 58.9	1 59.8	11 60.8	4 64.8	4 66.8	12 68.1	4
68.9	6 70.8	5 71.8	1 72.8	8 74.7	1 76.9	10 78.8	7 80.8	6 81.7	2
82.7	4 84.8	5 90.9	7 96.9	5 104.9	2 106.9	1 109	2 109.7	1 122.8	1
128.7	1 232.7	1 238.5	1 241.1	1
##SCAN_NUMBER=72
##RETENTION_TIME=118.655998
##TIC=751.000000
##NPOINTS=49
##XYDATA=(XY..XY)
39.9	104 40.8	57 41.9	41 42.9	248 43.8	40 44.8	50 48.9	2 49.8	7
54.8	27 55.8	7 56.9	8 58.9	3 59.8	5 60.8	24 64.9	2 67	11 68.5	5
69.1	7 69.8	9 70.7	4 72.7	5 76.8	12 78.9	6 81	9 82.7	8 83.5	2
84.8	1 87.5	6 88.8	2 90.8	9 92.8	3 93.7	1 94.9	3 95.8	3 104.8	2
108.7	1 110.9	2 114.8	1 119	3 120.5	1 126.6	1 127.7	1 128.9	1 148.7	1
149.8	1 240.7	1 275.9	2 283	1 284.9	1
##SCAN_NUMBER=73
##RETENTION_TIME=119.500000
##TIC=616.000000
##NPOINTS=49
##XYDATA=(XY..XY)
39.8	108 40.8	46 41.7	23 42.9	118 43.8	41 44.8	36 46.8	7 47.8	5
48.8	2 50	6 50.8	6 52.8	4 54.9	27 55.8	2 56.8	16 58.7	3 59.8	4
60.9	22 61.9	3 64.8	4 66.8	10 67.9	1 68.8	9 69.7	10 70.8	2 72.9	3
76.7	6 77.7	1 78.3	1 78.9	3 81	10 81.7	3 82.7	29 84.8	18 90.8	6
96.8	4 104.8	1 109	1 114.4	2 120.6	2 127	1 134.8	1 148.7	1 184.9	1
226	1 256.9	1 264.3	1 269.7	1 280.7	3
##SCAN_NUMBER=74
##RETENTION_TIME=120.343994
##TIC=1051.000000
##NPOINTS=60
##XYDATA=(XY..XY)
39.9	142 40.8	41 42	8 42.9	61 43.9	36 44.8	32 46.8	66 47.8	33 48.7	12
49.8	13 50.9	9 52.8	6 54.9	15 55.8	5 57	9 57.9	1 58.8	3 59.8	7
60.9	3 62.8	2 64.9	3 67	15 68.8	7 69.7	5 70.8	2 71.8	2 72.4	2
74.8	1 76.8	6 78.9	7 80.9	7 81.8	10 82.7	231 83.7	14 84.8	144 85.7	5
86.7	30 88.9	1 90.8	11 92.8	2 95	4 95.8	1 96.6	6 100.9	1 104.8	8
106.7	1 110.7	2 116.6	1 118.9	1 120.9	1 122.9	1 128.8	1 148.8	6
149.8	1 150.8	2 167.8	1 170.6	1 184.7	1 256.7	1 270.7	1
##SCAN_NUMBER=75
##RETENTION_TIME=121.187996
##TIC=945.000000
##NPOINTS=49
##XYDATA=(XY..XY)
39.8	121 40.8	53 42	7 42.9	52 43.9	27 44.8	21 46.8	60 47.8	21 48.8	22
49.8	12 51	5 53	1 54.8	20 55.9	1 56.9	8 57.7	1 59.8	2 60.9	2 64.9	3
66.8	10 68.9	9 69.6	3 70.8	3 71.8	1 72.7	4 76.8	14 78.9	5 81	4
81.8	12 82.7	233 83.8	12 84.8	137 85.8	2 86.7	25 90.8	6 92.7	2
94.9	3 96.8	3 104.7	2 106.8	4 114.8	1 116.8	1 118.8	3 124.5	2 128.9	1
148.9	1 194.7	1 212.7	1 261.7	1
##SCAN_NUMBER=76
##RETENTION_TIME=122.016006
##TIC=526.000000
##NPOINTS=46
##XYDATA=(XY..XY)
39.9	119 40.8	51 42	12 42.9	31 43.9	41 44.8	23 46.8	11 47.8	3 48.8	4
49.8	7 50.8	6 52.8	4 54.9	16 55.9	6 56.8	16 59.7	5 64.8	5 66.9	10
68.9	8 69.6	2 70.9	2 72.8	3 76.8	9 77.9	5 78.8	6 80.8	8 81.8	3
82.7	41 83.9	3 84.8	28 86.7	8 90.8	5 95.1	2 95.8	2 97.8	1 104.8	2
106.8	3 118.8	1 122.9	4 127.9	1 136.9	2 143.6	1 241.6	2 282.6	2
288.1	1 290.6	1
##SCAN_NUMBER=77
##RETENTION_TIME=122.859993
##TIC=453.000000
##NPOINTS=49
##XYDATA=(XY..XY)
39.8	121 40.8	58 41.8	11 43	43 43.9	34 44.8	20 46.9	2 48.8	1 49.9	7
50.8	4 52.9	5 54.9	11 55.7	5 56.8	10 59.9	3 64.9	3 66.9	8 68.9	10
69.9	1 70.9	3 71.8	1 72.8	1 74.8	8 76.8	7 77.9	1 78.8	8 80.7	3
82.7	14 84.8	12 90.9	9 95.8	1 96.8	1 104.8	1 108.9	1 109.5	1 115.8	2
116.8	1 122.8	2 123.7	3 127.9	1 129	2 148.9	2 178	1 201.7	1 208.7	2
220.8	2 243.6	1 256	1 280.8	3
##SCAN_NUMBER=78
##RETENTION_TIME=123.702995
##TIC=468.000000
##NPOINTS=49
##XYDATA=(XY..XY)
39.8	108 40.8	55 42	15 42.9	40 43.9	41 44.9	17 49.8	3 50.9	4 52.9	3
54.9	25 55.8	12 56.7	12 57.6	1 58.7	2 59.8	3 60.9	2 62	1 62.9	1
64.9	3 66.8	14 68	3 68.9	14 70.9	8 72.8	2 76.9	4 78.8	9 80.8	10
81.9	1 82.7	10 84.9	5 90.9	8 92.4	1 93.9	1 95	1 95.8	5 96.8	4
104.9	2 106.8	2 107.9	2 114.8	1 116.7	3 119.9	1 122.7	2 135.7	1
148.8	1 151.8	2 156.9	1 204.5	1 256	1
##SCAN_NUMBER=79
##RETENTION_TIME=124.546997
##TIC=537.000000
##NPOINTS=47
##XYDATA=(XY..XY)
39.8	111 40.8	81 41.8	20 42.8	37 43.8	33 44.8	13 46.8	1 48.8	1
49.8	6 50.9	6 51.8	5 52.9	6 54	4 54.8	25 55.8	40 56.8	7 57.9	1
58.8	3 59.7	3 60.9	1 64.8	8 66.8	14 68	6 68.9	26 70.8	7 72.7	1
76.8	14 77.9	2 78.8	10 80.1	2 80.9	4 82.7	5 83.7	2 84.8	2 90.8	8
94.9	7 95.8	1 98.6	1 104.7	1 106.9	1 108.9	2 120.8	1 134.8	1 149.9	4
206.8	1 208.5	1 280.9	1
##SCAN_NUMBER=80
##RETENTION_TIME=125.390999
##TIC=435.000000
##NPOINTS=48
##XYDATA=(XY..XY)
39.8	116 40.8	56 41.9	11 42.8	31 43.9	31 44.8	21 49.8	5 50.9	3
52.8	5 54.8	11 55.8	9 56.8	14 59.9	5 61.9	1 63.7	1 66.8	12 68	3
68.9	6 70.8	6 72.7	5 76.8	10 77.9	2 78.8	7 80.9	6 82.7	7 83.8	2
84.8	9 86.6	2 90.8	6 95	4 95.8	1 96.9	1 97.8	1 106.9	3 108.9	1
110.8	1 114.8	3 121.7	1 124.9	1 128.8	1 129.7	3 134.6	2 136.9	3
138.9	1 142.8	1 148.7	2 207.8	1 282.9	1
##SCAN_NUMBER=81
##RETENTION_TIME=126.235001
##TIC=397.000000
##NPOINTS=47
##XYDATA=(XY..XY)
39.8	123 40.8	44 42	6 42.9	31 43.9	47 44.8	17 46.9	2 49.9	3 50.9	5
54.9	10 55.9	3 57	10 59.1	1 64.8	3 65.7	1 67	7 68.9	6 69.7	2 70.8	6
71.9	1 72.7	5 74.8	1 76.8	9 78.9	4 80.8	2 82.7	3 84.8	6 90.9	6
93	2 94.8	3 95.8	3 96.8	2 97.6	2 104.4	1 105	3 108	1 110.7	2 114.8	3
118.9	1 132.8	2 140.8	1 148.7	1 150.8	1 164.8	1 189.6	1 220.5	2
246.9	1
##SCAN_NUMBER=82
##RETENTION_TIME=127.062996
##TIC=409.000000
##NPOINTS=41
##XYDATA=(XY..XY)
39.8	124 40.8	48 41.8	9 42.8	36 43.9	33 44.8	18 46.9	1 49.9	8 51	1
53	6 54.9	10 56	3 56.8	15 58.8	3 60	1 64.8	6 66.9	19 68	2 68.8	6
70.8	6 72.8	3 76.9	10 78.9	6 80.8	2 81.7	1 82.8	1 84.7	2 86.7	2
90.8	8 92.7	2 94.7	2 96.8	1 102.4	1 104.8	1 114.7	1 119	3 134.9	1
148.8	3 167.2	1 209	1 280.8	2
##SCAN_NUMBER=83
##RETENTION_TIME=127.905991
##TIC=395.000000
##NPOINTS=40
##XYDATA=(XY..XY)
39.9	118 40.8	51 41.9	10 42.9	23 43.9	32 44.8	16 50	12 50.8	2 52.9	2
54.9	15 55.7	6 56.8	13 57.9	1 58.8	2 59.7	5 61.9	1 66.8	9 68.5	5
70.8	6 72.9	5 76.8	6 78.9	11 80.8	3 82.5	6 90.8	9 94.9	2 95.7	1
96.7	2 97.8	2 103.8	1 108.7	3 110.7	3 116.8	1 128	2 132.9	4 134.8	1
210.4	1 212.8	1 226.7	1 280.8	1
##SCAN_NUMBER=84
##RETENTION_TIME=128.750000
##TIC=400.000000
##NPOINTS=49
##XYDATA=(XY..XY)
39.9	109 40.8	46 41.9	8 42.9	32 43.9	31 44.8	15 49.7	1 50.8	8 52.9	1
54.9	17 55.5	2 56.8	13 64.8	2 66.8	9 68.8	11 70.8	3 72.8	3 74.8	1
76.8	12 78.8	9 81	5 81.7	1 82.7	5 83.6	3 84.9	4 86.6	2 90.8	10
92.8	1 94.9	3 96.7	2 97.9	2 106.8	3 107.8	1 109	1 110.7	2 114.7	2
120	1 121.5	2 123.7	4 126.7	1 127.7	2 148.7	1 174.8	1 180.1	1 197	1
202.8	1 224.9	3 255.8	1 280.9	1
##SCAN_NUMBER=85
##RETENTION_TIME=129.593994
##TIC=398.000000
##NPOINTS=41
##XYDATA=(XY..XY)
39.9	122 40.8	53 41.9	4 43	27 43.9	46 44.8	8 49.8	4 50.9	8 52.8	2
53.7	1 54.9	12 55.8	9 56.8	13 57.7	3 58.7	1 59.8	3 64.9	5 66.8	8
68.6	8 69.7	2 70.9	3 72.8	7 76.8	6 78.9	5 80.8	4 82.7	3 84.8	1
86.6	1 90.8	9 94.9	5 95.8	2 105	1 106.6	1 108.9	1 114.9	1 122.8	1
128.8	1 136.8	1 148.9	3 150.7	1 222.8	2
##SCAN_NUMBER=86
##RETENTION_TIME=130.438004
##TIC=383.000000
##NPOINTS=41
##XYDATA=(XY..XY)
39.8	121 40.8	43 41.9	5 42.9	23 43.8	25 44.8	15 46.9	2 49.9	6 50.9	8
52.7	2 54.9	15 55.8	3 56.8	13 58.8	2 60.9	2 66.8	15 68.1	2 68.8	8
69.7	2 70.9	1 72.7	3 76.8	11 77.6	1 78.9	6 80.8	10 82.6	6 84.3	2
86.7	2 90.8	7 96.6	1 102.7	1 104.9	2 106.6	2 114.8	4 120.8	1 123.6	4
148.7	1 150.5	1 184.8	3 196.6	1 224.5	1
##SCAN_NUMBER=87
##RETENTION_TIME=131.281006
##TIC=416.000000
##NPOINTS=42
##XYDATA=(XY..XY)
39.9	129 40.8	67 42	17 42.9	30 43.8	27 44.9	13 48.8	2 49.9	3 50.9	2
54.9	18 55.8	6 56.8	8 64.9	5 66.8	8 68.8	12 69.5	4 71	3 72.8	4
76.8	3 78	1 78.8	10 80.8	7 82.7	3 90.8	6 92.7	2 94.9	4 96.7	2
97.9	1 100.9	1 110.8	1 118.8	1 119.9	1 140.8	1 152	3 162.9	1 165.6	2
198.9	1 204.8	1 227.7	2 255.6	1 276.6	1 280.9	2
##SCAN_NUMBER=88
##RETENTION_TIME=132.125000
##TIC=435.000000
##NPOINTS=47
##XYDATA=(XY..XY)
39.8	113 40.8	47 41.9	15 42.8	32 43.8	38 44.8	11 46.1	1 49.8	9
50.8	9 52.8	4 54	1 54.8	15 55.7	3 56.8	9 64.8	2 66.8	12 68.9	19
69.7	9 70.7	5 72.7	9 76.8	12 78.8	5 79.7	2 80.7	6 82.5	3 85.7	2
90.8	8 92.9	1 94.9	2 96	1 96.8	2 98.9	1 105	4 110.7	1 116.7	1
118.9	1 120.8	2 124.3	3 127.7	1 128.8	3 135.7	1 150.8	2 161	1 170.5	2
222.9	2 280.8	2 283.9	1
##SCAN_NUMBER=89
##RETENTION_TIME=132.953003
##TIC=415.000000
##NPOINTS=41
##XYDATA=(XY..XY)
39.8	101 40.8	61 41.8	12 42.8	36 43.8	37 44.8	15 50	8 50.9	7 54.9	16
55.8	2 56.9	8 57.9	3 59.8	1 64.8	4 66.8	12 68.8	10 69.8	5 70.8	5
72.8	4 76.8	7 77.8	4 78.8	9 81	6 81.8	1 82.8	4 83.6	2 84.7	3 86.9	5
90.9	8 94.8	1 96.7	3 98.8	2 104.8	2 106.9	1 116.8	2 134.8	2 148.8	2
184.8	1 208.8	1 261.5	1 291.8	1
##SCAN_NUMBER=90
##RETENTION_TIME=133.796997
##TIC=392.000000
##NPOINTS=45
##XYDATA=(XY..XY)
39.9	123 40.8	60 41.8	8 43	24 43.9	22 44.8	7 49.9	4 50.9	10 52.8	2
54.9	10 55.8	8 56.8	23 64.9	4 66.8	9 68.8	11 69.6	5 70.9	2 72.8	2
75.8	1 76.9	4 77.8	2 78.9	3 80.9	5 82.8	5 84.8	1 86.8	1 91	11
92.7	1 95	4 96.8	4 104.9	1 106.8	1 110.8	1 114.7	1 118.8	1 134.8	1
136.9	1 142.8	1 170.8	1 205.9	1 212.9	2 221	1 222.7	1 276.7	1 286.1	1
##SCAN_NUMBER=91
##RETENTION_TIME=134.640991
##TIC=461.000000
##NPOINTS=44
##XYDATA=(XY..XY)
39.8	108 40.8	65 41.8	15 42.9	39 43.9	41 44.8	21 48.8	6 49.8	8
50.8	4 52.8	1 54.9	23 55.8	23 56.8	8 61.9	1 66.8	6 68.8	5 69.6	3
70.8	7 76.9	15 78	2 78.8	9 79.9	1 81	7 82.6	4 84.7	2 86.7	1 90.9	8
92.8	2 94.9	5 96.7	2 103.7	1 104.9	1 106.7	2 111.8	1 116.8	1 119	1
120.9	1 122.9	2 123.7	1 132.8	1 134.7	1 152.7	1 228	4 228.6	1
##SCAN_NUMBER=92
##RETENTION_TIME=135.485001
##TIC=547.000000
##NPOINTS=48
##XYDATA=(XY..XY)
39.8	101 40.8	82 41.9	20 42.9	58 43.8	65 44.8	9 46.8	3 47.7	1 48.8	9
49.8	6 50.8	9 52.9	4 54	1 54.9	24 55.8	20 56.8	12 59.7	2 64.8	3
66.9	8 68.8	10 69.6	1 70.2	2 70.9	6 76.8	10 78	12 78.8	9 80.8	13
81.8	2 82.6	1 83.7	2 90.8	9 92.7	1 94.7	7 96.6	1 98.2	1 108.7	2
114.9	2 121	3 123.4	3 125	1 134.9	2 135.7	1 146.7	2 207.6	2 208.9	2
254.7	1 268.7	1 298.5	1
##SCAN_NUMBER=93
##RETENTION_TIME=136.328003
##TIC=1002.000000
##NPOINTS=55
##XYDATA=(XY..XY)
39.9	114 40.8	88 41.8	19 42.9	64 43.9	36 44.9	16 45.7	1 46.9	6
48.8	11 49.9	64 50.9	38 51.8	33 52.9	12 54.9	14 55.8	25 56.8	22
59.8	3 60.9	3 61.8	1 62.8	15 64.8	4 66.9	10 68	1 68.9	14 69.7	2
70.9	3 72	1 72.7	4 73.8	12 74.8	3 75.8	12 76.8	69 77.9	190 78.9	22
80.8	6 82.7	11 83.5	8 84.8	8 90.8	9 92.8	2 95	5 95.8	1 96.7	2
97.9	1 104.7	2 106.7	1 111.8	3 114.8	1 118.7	3 120.9	1 122.8	1
148.8	2 190.6	1 203	1 245.7	1
##SCAN_NUMBER=94
##RETENTION_TIME=137.171997
##TIC=1478.000000
##NPOINTS=54
##XYDATA=(XY..XY)
39.8	116 40.8	93 41.8	12 43	39 43.9	35 44.8	17 45.6	1 48.8	21 49.9	122
50.9	88 51.8	59 52.8	7 54.9	40 55.8	40 56.8	18 57.8	1 60.8	8 61.8	4
62.8	19 63.7	1 64.8	5 66.9	9 68.2	2 68.9	24 69.8	5 70.9	1 72.8	12
73.8	19 74.8	10 75.7	23 76.8	142 77.9	360 78.8	34 80.8	4 81.8	3
83	13 83.7	24 84.7	4 90.9	6 92.4	2 95	7 96.7	6 104.8	2 108.9	1
110.7	3 116.6	5 118.8	2 120.7	1 128.8	2 170.7	1 194.7	1 208.7	1
236.1	1 280.7	2
##SCAN_NUMBER=95
##RETENTION_TIME=138.000000
##TIC=766.000000
##NPOINTS=56
##XYDATA=(XY..XY)
39.9	106 40.8	62 41.8	9 42.9	46 43.9	40 44.8	15 45.9	1 48.8	8 49.9	45
50.8	34 51.7	19 52.9	8 53.8	3 54.9	13 55.8	18 56.8	10 59.8	3 60.9	2
61.8	3 62.9	3 64.9	4 66.8	9 67.8	1 68.8	14 69.8	8 70.8	7 72.7	7
73.8	6 74.7	3 75.8	13 76.8	53 77.8	110 78.9	14 81	13 81.9	2 82.8	12
83.7	4 84.8	4 90.9	5 94.7	6 96.7	1 97.8	2 98.6	2 103.8	1 109.9	1
114.9	2 118.9	2 123.8	2 128.7	3 130.8	1 132.9	1 160.7	1 168	1 219	1
224.7	1 292.9	1
##SCAN_NUMBER=96
##RETENTION_TIME=138.843994
##TIC=507.000000
##NPOINTS=49
##XYDATA=(XY..XY)
39.9	130 40.8	50 41.9	11 42.9	31 43.8	30 44.8	17 46.9	1 49.8	23
50.8	17 51.8	6 52.8	8 53.9	2 54.9	19 55.8	13 56.8	5 58.9	1 62.9	3
64.9	5 66.8	11 68.3	3 68.9	9 69.6	1 70.8	6 72.8	3 73.8	2 74.8	2
76.8	14 77.8	39 78.9	6 80.9	4 81.8	1 82.6	4 83.7	3 84.8	5 90.8	4
97.1	1 104.8	1 118.9	1 133.7	2 134.8	2 148.7	1 162.6	1 192.8	2
208.5	2 224.7	1 241.7	1 277.7	1 281.3	1 289.7	1
##SCAN_NUMBER=97
##RETENTION_TIME=139.688004
##TIC=458.000000
##NPOINTS=48
##XYDATA=(XY..XY)
39.8	105 40.8	63 41.8	10 42.9	30 43.9	26 44.8	23 49.9	12 50.8	9
51.9	1 52.9	2 54	1 54.8	18 55.9	4 56.8	13 58.9	2 59.9	1 64.8	3
66.9	8 68.9	7 70	3 70.7	2 72.7	2 76.2	1 76.8	14 77.9	27 78.9	12
81	8 82.7	2 83.8	7 85	2 90.8	11 94.9	1 95.8	1 104.9	3 114.8	6
115.9	1 118.7	3 120.7	1 121.6	1 127.9	2 132.8	2 134.8	2 148.8	1
154.8	1 157	1 184.6	1 198.3	1 200.6	1
##SCAN_NUMBER=98
##RETENTION_TIME=140.531006
##TIC=549.000000
##NPOINTS=49
##XYDATA=(XY..XY)
39.9	112 40.8	92 41.8	9 42.9	47 43.9	36 44.7	9 45.9	4 49.8	12 50.8	7
52.9	4 54.1	2 54.9	27 55.9	11 56.8	17 57.7	1 58.9	2 62.8	1 64.9	3
66.9	9 69.2	9 69.8	15 70.8	14 72.5	2 76.8	21 77.9	13 78.8	10 80.8	3
82.7	3 83.8	4 84.8	5 90.8	12 92.8	3 94.8	3 96.9	3 100.8	1 104.9	3
109.8	1 110.9	1 114.9	2 129.7	1 134.7	1 135.7	1 146.8	4 148.6	3
156.7	1 158.9	2 208.7	1 249.8	1 267	1
##SCAN_NUMBER=99
##RETENTION_TIME=141.375000
##TIC=1509.000000
##NPOINTS=61
##XYDATA=(XY..XY)
39.8	105 40.8	63 41.7	8 43	36 43.9	36 44.8	166 45.8	9 46.9	12 48.8	1
49.9	4 50.9	8 52.8	6 54.8	27 55.8	7 56.9	27 57.8	4 58.8	31 59.9	4
61	4 61.9	22 62.8	8 64.8	6 66.8	7 68.9	8 69.8	9 70.8	7 72.8	17
73.8	11 74.8	10 75.8	17 76.8	648 77.9	54 78.9	37 80.8	8 81.9	1
82.7	5 84.7	2 86.6	2 90.8	8 92.8	3 94.7	8 95.9	4 96.7	7 104.9	2
106.8	1 109.7	2 110.7	2 116.8	1 118.8	5 120.8	2 123.8	1 128.8	1
132.7	1 134.9	4 148.8	2 150.6	12 178.8	2 187.8	1 213.7	1 276.8	1
280.9	1
##SCAN_NUMBER=100
##RETENTION_TIME=142.203003
##TIC=4851.000000
##NPOINTS=65
##XYDATA=(XY..XY)
39.9	117 40.8	69 42	22 43	54 43.9	38 44.8	689 45.9	33 46.9	44 47.8	4
49.8	12 50.9	7 52.9	3 54.9	46 55.8	20 56.8	32 57.9	19 58.8	119
59.9	9 60.9	60 61.9	92 62.8	37 63.7	2 64.9	4 67	7 68.8	10 70.2	2
70.8	5 72.9	27 73.9	42 74.9	42 75.8	80 76.8	2514 77.8	169 78.8	129
80.8	11 82.7	5 83.8	1 84.8	5 90.8	16 91.9	3 92.5	12 94.8	22 102.9	2
104.8	2 108.8	3 110.5	1 114.9	2 116.9	2 118.8	28 119.8	5 120.8	9
132.2	3 132.8	12 134.7	2 136.7	1 144.8	3 146.7	1 147.7	1 148.8	5
149.7	5 150.7	103 151.8	15 152.7	9 168.7	1 192.7	2
##SCAN_NUMBER=101
##RETENTION_TIME=142.985001
##TIC=2757.000000
##NPOINTS=68
##XYDATA=(XY..XY)
39.9	123 40.9	41 41.9	16 43	45 43.9	51 44.8	360 45.9	17 46.9	22
48.8	5 49.8	3 50.9	7 53	5 54.8	35 55.8	13 56.8	32 57.8	6 58.8	60
59.8	5 60.9	26 61.9	62 62.8	16 63.8	2 64.8	5 66.9	8 68.8	5 69.9	1
71	10 72.8	40 73.9	28 74.9	24 75.8	38 76.8	1350 77.9	99 78.8	65
79.9	2 81	5 81.7	1 82.7	3 83.9	1 84.7	3 85.7	1 86.9	1 90.9	19
92.8	3 93.8	2 94.8	15 96.7	1 106.7	2 109.8	2 110.7	2 115	2 118.9	8
120.8	4 123.6	1 126.4	1 127.6	1 132.7	8 144.8	2 146.9	1 150.6	30
151.6	2 152.7	2 164.2	1 206.8	1 220.8	1 257.9	1 280.7	2 283.5	1
##SCAN_NUMBER=102
##RETENTION_TIME=143.812988
##TIC=1158.000000
##NPOINTS=52
##XYDATA=(XY..XY)
39.8	102 40.8	52 41.8	11 43	38 43.9	41 44.8	145 45.8	2 46.9	8 49.9	9
50.8	4 52.9	5 54.9	30 55.8	7 56.8	20 57.9	1 58.8	22 59.7	4 60.8	12
61.9	11 62.8	5 63.8	1 64.8	4 67	5 68.9	4 70.8	7 72.8	20 73.8	16
74.9	2 75.7	13 76.8	434 77.8	31 78.8	31 80.9	4 82.7	2 83.9	1 84.8	6
86.7	2 90.8	10 92.6	4 93.8	1 94.7	3 95.7	1 96.7	7 104.8	2 108.7	2
128.9	2 132.8	4 134.8	3 148.7	2 150.8	2 208.7	2 212.6	1
##SCAN_NUMBER=103
##RETENTION_TIME=144.655991
##TIC=782.000000
##NPOINTS=47
##XYDATA=(XY..XY)
39.9	120 40.8	48 41.9	9 42.9	33 43.9	35 44.8	72 46.9	8 49.8	8 50.9	7
52.8	1 54.9	22 55.8	10 57	9 58.8	19 60.9	7 61.8	3 62.8	4 64.9	3
66.8	11 67.9	2 68.8	2 70.8	9 72.7	14 73.8	10 74.8	2 75.5	3 76.8	228
78	18 78.8	18 80.8	6 81.8	2 82.7	5 90.8	12 92.8	1 93.8	1 96.7	2
104.8	2 106.3	2 109.9	1 118.8	2 128.8	3 134.8	1 142.8	1 148.8	1
151.9	2 153.7	1 297	2
##SCAN_NUMBER=104
##RETENTION_TIME=145.500000
##TIC=708.000000
##NPOINTS=55
##XYDATA=(XY..XY)
39.8	111 40.8	62 41.9	16 42.9	43 43.9	45 44.8	56 45.8	1 46.8	3
48.9	4 49.9	8 50.9	3 51.8	2 52.8	4 54.8	27 55.8	6 56.8	15 57.8	3
58.8	7 60.8	3 61.9	5 64.9	6 66.8	9 68.8	6 69.8	5 70.9	13 72.8	15
73.5	2 74.8	4 75.7	9 76.8	136 77.8	10 78.9	10 80.9	5 82.7	5 83.8	2
84.8	2 85.9	1 90.9	7 92.8	5 94.9	5 96.6	1 104.8	4 108.8	4 110.7	2
114.9	2 116.7	1 128.8	3 135.8	1 148.9	2 150.2	1 170.8	1 212.8	2
221.7	1 254.9	1 298.8	1
##SCAN_NUMBER=105
##RETENTION_TIME=146.328003
##TIC=623.000000
##NPOINTS=53
##XYDATA=(XY..XY)
39.9	126 40.8	60 41.9	15 42.9	49 43.9	44 44.8	28 46.8	2 50	7 50.9	7
52.8	4 54.8	28 55.8	8 57	11 58.8	4 59.8	2 61.9	2 62.8	3 64.8	7
66.8	10 68	2 69.1	7 70	2 70.8	9 72.8	8 73.8	4 74.8	3 76.8	74 77.8	15
78.9	10 80.9	4 82.8	9 83.5	1 84.8	5 85.8	4 90.7	9 92.7	2 94.8	11
96.7	2 104.8	2 106.8	1 107.6	2 108.9	2 110.9	2 115	7 120.8	1 134.7	1
141.8	1 143.6	1 149.6	1 154.7	1 206.8	1 208.7	1 278.1	1
##SCAN_NUMBER=106
##RETENTION_TIME=147.171997
##TIC=530.000000
##NPOINTS=50
##XYDATA=(XY..XY)
39.9	114 40.8	58 42	11 42.9	25 43.9	31 44.8	29 45.7	1 50	4 50.9	3
52.8	3 54.8	23 55.8	9 56.8	8 57.8	1 58.8	4 59.8	1 60.9	3 61.9	2
62.7	3 64.8	4 66.8	14 68.8	13 69.7	8 70.8	12 72.8	6 73.8	2 74.8	3
75.8	2 76.8	66 77.9	7 78.9	8 80.9	6 82.6	6 83.8	2 84.8	1 90.8	12
92.8	1 94.8	3 95.6	2 96.5	1 106.9	1 108.9	2 114.7	2 120.8	3 128.8	2
135.8	1 145.8	1 148.8	3 190.8	2 264.9	1
##SCAN_NUMBER=107
##RETENTION_TIME=148.015991
##TIC=519.000000
##NPOINTS=46
##XYDATA=(XY..XY)
39.8	111 40.8	56 41.9	17 42.9	33 43.9	31 44.8	26 47	1 49.9	7 50.9	11
52.9	1 54.9	18 55.8	6 56.8	13 58.8	8 59.8	1 60.9	2 62.8	4 64.8	5
66.8	10 68.9	7 69.8	4 70.8	11 71.9	3 72.8	13 73.9	1 76.8	65 77.9	5
78.9	5 80.8	6 82.9	2 90.9	8 95.6	1 96.8	4 105	3 106.8	1 107.9	2
108.8	1 110.6	3 116.7	2 132.7	1 136.9	2 142.8	3 194.7	1 256.8	2
257.9	1 283.8	1
##SCAN_NUMBER=108
##RETENTION_TIME=148.860001
##TIC=534.000000
##NPOINTS=55
##XYDATA=(XY..XY)
39.8	99 40.8	53 41.8	15 42.8	36 43.9	31 44.8	18 46.8	2 49.8	10
50.9	15 52.8	5 53.9	5 54.9	25 55.7	12 56.9	9 58.1	1 58.8	8 59.8	1
60.9	3 62.8	1 64.9	2 65.8	1 66.8	10 67.9	1 68.9	13 71	5 71.8	1
72.8	9 73.8	1 76.8	64 77.8	5 78.8	12 80.7	6 81.5	1 82.6	6 83.8	1
84.8	4 86.7	1 90.8	8 92.8	2 94	1 94.9	4 97.7	5 104.9	3 106.9	1
120.8	2 122.9	1 128.9	1 130.8	3 151.9	1 156.9	1 207	3 208.8	3 211.7	1
214.8	1 242.8	1
##SCAN_NUMBER=109
##RETENTION_TIME=149.703003
##TIC=502.000000
##NPOINTS=44
##XYDATA=(XY..XY)
39.8	103 40.8	59 41.9	12 43	46 43.9	42 44.8	38 46.9	1 50	6 50.9	4
52.9	1 54.9	12 55.9	6 56.9	16 57.8	2 58.8	3 60.9	11 61.9	2 62.8	1
64.9	2 66.9	14 67.9	2 68.9	5 70	4 70.7	4 72.8	2 76.8	56 77.9	2
78.9	14 80.9	3 81.8	1 82.8	2 84.9	4 90.9	2 92.8	2 95	1 95.9	2
96.8	3 97.8	1 107.9	2 126.8	1 128.8	4 208.8	1 257.6	1 282.8	2
##SCAN_NUMBER=110
##RETENTION_TIME=150.546997
##TIC=664.000000
##NPOINTS=48
##XYDATA=(XY..XY)
39.8	88 40.8	92 41.9	11 42.9	83 43.8	75 44.8	50 48.9	5 49.8	15
50.8	5 52.7	3 53.8	1 54.9	31 56	7 56.8	33 57.9	35 59.8	1 60.8	2
62.8	3 64.9	2 66.9	10 67.8	1 68.8	11 69.5	1 70.8	1 71.6	2 72.7	3
73.8	2 76.7	32 77.9	3 78.9	8 80.8	8 81.8	2 90.8	9 92.6	2 93.8	1
94.8	5 96.5	1 110.7	3 120.8	3 128.6	2 148.8	2 170.5	1 212.6	1 224.5	1
236.9	1 276.3	1 279	3 294.5	2
##SCAN_NUMBER=111
##RETENTION_TIME=151.375000
##TIC=888.000000
##NPOINTS=54
##XYDATA=(XY..XY)
39.8	118 40.8	150 41.8	31 43	120 43.9	74 44.8	64 50	11 50.9	12
51.8	1 52.9	9 54	2 54.9	30 55.8	18 56.8	44 57.8	24 58.7	4 59.9	1
61	2 61.8	3 62.6	1 64.9	4 67	7 68.9	7 69.7	19 70.8	31 71.8	2 72.8	8
74.8	4 76.8	25 77.8	5 78.9	5 80.8	4 81.7	2 82.8	11 83.9	3 84.7	3
86.5	1 90.9	7 95.8	1 96.7	1 108.5	2 109.6	1 110.6	2 116.7	1 119	2
122.9	1 127.8	2 137.1	2 155.7	1 164.7	1 240.8	1 255.9	1 260	1 266.6	1
##SCAN_NUMBER=112
##RETENTION_TIME=152.218994
##TIC=859.000000
##NPOINTS=52
##XYDATA=(XY..XY)
39.8	97 40.8	167 41.8	20 42.8	113 43.8	40 44.8	42 45.9	2 48.9	1
49.8	7 50.9	9 52.9	5 53.8	5 54.9	40 55.8	30 56.8	41 57.8	3 58.8	7
61.9	3 64.8	3 65.7	5 66.8	14 67.9	1 68.9	8 69.7	29 70.8	47 71.8	2
72.8	10 74.9	1 76.8	32 78	8 78.8	7 80.9	9 82	1 82.8	4 84.8	8 88.8	2
90.7	3 94.8	4 95.9	4 96.7	3 97.7	3 104.7	3 106.7	2 110.8	1 119	1
120.8	2 124.8	2 126.9	1 128.9	3 140.8	1 156.5	1 220.8	2
##SCAN_NUMBER=113
##RETENTION_TIME=153.046997
##TIC=524.000000
##NPOINTS=43
##XYDATA=(XY..XY)
39.8	104 40.8	80 41.8	9 42.9	47 43.8	49 44.8	19 49.8	3 50.9	4 52.8	7
54.9	24 55.9	10 56.8	16 57.8	3 58.7	2 60.9	3 64.9	2 66.8	13 68.9	15
69.8	10 70.9	13 72.8	1 73.8	3 76.8	26 77.9	4 78.8	5 81	7 82.8	2
84.6	2 90.9	7 92.8	5 94.8	7 95.8	3 104.9	4 109.8	1 110.8	4 114.9	3
115.8	1 122.8	1 128.9	1 136.7	1 206.7	1 280.7	1 282.9	1
##SCAN_NUMBER=114
##RETENTION_TIME=153.891006
##TIC=418.000000
##NPOINTS=43
##XYDATA=(XY..XY)
39.8	114 40.8	57 41.9	10 42.8	17 43.9	35 44.8	22 46.9	7 48.8	2
49.9	8 50.9	3 54.9	19 55.8	6 56.8	10 58.9	5 61.9	1 65	2 65.6	2
66.9	7 68.9	6 69.9	2 70.8	2 72.7	6 74.9	1 76.8	28 77.8	3 78.8	6
80.8	5 81.8	1 82.4	1 83.7	2 84.6	3 90.8	10 92.8	1 95.8	2 103.7	1
104.9	3 110.7	1 114.9	2 128.7	1 142.7	1 148.9	1 235.9	1 280.7	1
##SCAN_NUMBER=115
##RETENTION_TIME=154.734985
##TIC=402.000000
##NPOINTS=44
##XYDATA=(XY..XY)
39.9	94 40.8	61 41.9	8 42.8	27 43.9	27 44.8	14 46.9	1 49.9	5 50.8	8
52.8	6 54.9	14 55.8	6 56.8	9 58	2 58.6	6 64.9	3 66.7	7 67.7	1
68.9	11 70.9	3 72.8	7 73.9	4 76.8	23 78	2 78.8	6 79.8	1 81	8 82.5	4
90.8	5 92.7	2 94.8	3 96.7	3 109	3 114.9	2 116.7	3 128.7	3 142.9	1
148.8	2 150.9	1 202.7	1 253.1	2 254.5	1 256.8	1 296.9	1
##SCAN_NUMBER=116
##RETENTION_TIME=155.577988
##TIC=426.000000
##NPOINTS=45
##XYDATA=(XY..XY)
39.8	108 40.8	42 42.2	4 42.9	29 43.9	36 44.8	25 49.8	5 50.9	6 52.8	6
54.9	21 55.9	5 56.8	7 58.7	4 64.8	5 65.7	1 67	17 68.8	5 70.7	3
72.8	2 76.8	25 77.9	2 78.9	5 80.9	11 82	1 82.7	7 84.9	3 90.7	7
92	1 92.6	1 94.9	1 96.7	9 104.9	1 106.8	1 114.8	4 124.6	2 126.9	2
134.9	2 148.8	2 158.7	1 165.6	1 174.7	1 196.8	1 208.5	1 224.9	2
255.9	1
##SCAN_NUMBER=117
##RETENTION_TIME=156.421997
##TIC=379.000000
##NPOINTS=45
##XYDATA=(XY..XY)
39.8	88 40.8	48 41.8	7 43	24 43.8	38 44.9	16 48.9	1 49.9	4 50.9	4
51.8	3 52.7	3 54.9	15 56.8	4 60.9	2 64.9	4 66.8	17 68.8	3 69.8	1
70.9	1 72.6	3 73.9	2 76.7	30 77.8	3 78.8	8 79.8	2 80.7	6 82.6	1
84.7	2 86.8	4 90.8	5 92.7	2 95	3 96.5	3 97.6	3 104.8	2 108.8	1
110.8	2 115.7	1 123.1	2 124.5	3 134.8	2 150.5	2 176.9	2 198.8	1
227.8	1
##SCAN_NUMBER=118
##RETENTION_TIME=157.265991
##TIC=375.000000
##NPOINTS=41
##XYDATA=(XY..XY)
39.8	93 40.8	51 41.9	11 42.9	27 43.8	26 44.8	19 49.9	2 50.8	4 52.8	5
54.9	11 55.7	2 56.7	12 58.7	2 65	4 67	7 68.8	6 69.7	2 71	3 72.8	2
76.8	30 77.8	4 78.8	11 80.9	3 82.8	4 84	3 90.8	6 92.8	1 94.9	2
96.9	4 100.9	1 104.2	2 104.9	2 124.5	3 126.8	1 127.8	1 128.9	2
151	1 184.8	1 190.5	1 192.9	2 227.7	1
##SCAN_NUMBER=119
##RETENTION_TIME=158.094009
##TIC=385.000000
##NPOINTS=43
##XYDATA=(XY..XY)
39.8	105 40.8	67 41.9	8 43	22 43.9	33 44.8	14 50	7 50.8	1 52.8	4
54.8	5 55.8	4 56.8	7 64.9	2 66.8	5 68.9	6 69.8	2 70.8	2 72.7	6
73.8	1 74.8	1 76.8	26 77.8	2 78.9	5 80.9	4 82.7	2 84.7	1 87.8	1
90.7	5 92.8	3 94.8	8 96.6	2 97.8	1 106.8	5 108.9	3 110.7	3 128.8	4
134.8	1 136.8	2 158.7	1 170.5	1 174.3	1 221.6	1 268.9	1
##SCAN_NUMBER=120
##RETENTION_TIME=158.937988
##TIC=408.000000
##NPOINTS=43
##XYDATA=(XY..XY)
39.9	99 40.8	48 41.8	9 42.9	22 43.9	31 44.8	14 49.9	2 50.9	5 52.8	3
53.9	1 54.9	14 55.6	4 56.7	14 59.8	1 62.8	1 64.9	7 66.9	14 68.8	7
70.8	4 74.8	1 76.8	27 77.8	3 78.9	11 81	10 82.6	4 84.8	8 85.8	3
86.8	2 90.9	7 94.9	6 95.7	2 96.7	4 97.8	3 104.9	1 108.9	1 114.7	4
130.6	1 171.7	1 206.8	5 220.9	1 255.5	1 283	1 292	1
##SCAN_NUMBER=121
##RETENTION_TIME=159.780991
##TIC=380.000000
##NPOINTS=45
##XYDATA=(XY..XY)
39.8	96 40.8	51 41.9	5 42.9	26 43.9	34 44.8	16 49.9	6 50.9	6 52.8	5
54	1 54.8	15 55.9	2 56.8	9 57.8	1 58.7	3 60.8	1 64.7	3 65.9	2
66.8	11 68.8	5 70.8	1 72.8	4 73.8	2 74.8	1 76.8	19 77.7	6 78.8	10
80.9	5 82.5	2 84.7	1 86.7	2 87.8	2 88.7	2 90.8	3 94.9	2 97.9	4
100.7	1 106.8	2 108.1	1 111.6	1 114.8	6 128.8	1 170.8	1 206.9	2
256	1
##SCAN_NUMBER=122
##RETENTION_TIME=160.625000
##TIC=503.000000
##NPOINTS=41
##XYDATA=(XY..XY)
39.9	114 40.8	42 41.9	7 42.8	31 43.9	36 44.8	18 48.7	1 49.9	8 50.8	9
52.9	12 53.9	2 54.9	19 55.9	4 56.9	10 59.8	1 61	1 64.8	14 66.8	19
67.8	3 68.7	4 70.7	4 72.8	5 73.9	1 76.8	21 77.9	4 78.9	2 80.9	11
82.7	32 83.7	2 84.8	2 86.6	5 90.8	11 94.8	9 95.8	16 96.8	4 97.5	10
108.9	3 110.7	1 128.9	1 138.4	1 280.8	3
##SCAN_NUMBER=123
##RETENTION_TIME=161.468994
##TIC=529.000000
##NPOINTS=51
##XYDATA=(XY..XY)
39.9	92 40.8	45 41.7	6 42.9	34 43.9	26 44.8	19 49.9	12 50.8	12
52.8	11 53.7	1 54.9	42 55.8	3 56.9	10 58.9	2 59.8	2 60.8	3 62.8	3
64.8	9 66.9	21 67.8	1 68.9	4 69.7	2 70.8	3 72.9	5 73.7	2 76.8	17
78.9	9 80.7	5 82	2 82.8	60 83.9	4 84.9	3 90.8	7 94.4	2 95	2 95.9	6
96.8	5 97.7	14 104.8	3 106.8	1 107.8	1 109	1 110.4	3 114.7	2 116.9	2
123.9	2 126.7	1 148.9	3 226.7	1 268.8	2 270.8	1
##SCAN_NUMBER=124
##RETENTION_TIME=162.313004
##TIC=408.000000
##NPOINTS=48
##XYDATA=(XY..XY)
39.8	99 40.8	41 41.9	9 42.9	19 43.8	16 44.9	21 49.9	5 50.9	6 52.1	1
52.8	12 53.8	1 54.9	28 56.2	1 56.8	8 64.8	5 65.9	2 66.8	14 67.8	3
68.9	9 69.9	3 70.9	3 72.6	2 74.7	2 76.8	14 78.2	3 78.8	7 80.8	4
82.7	29 84.8	1 86.9	1 90.9	8 92.9	1 94.8	3 95.9	2 96.5	1 97.6	5
106.8	2 108.7	1 111.7	2 122.8	1 123.9	3 128.7	2 156.9	1 160.8	2
212.7	1 220.6	1 230.9	1 280.7	2
##SCAN_NUMBER=125
##RETENTION_TIME=163.156006
##TIC=390.000000
##NPOINTS=40
##XYDATA=(XY..XY)
39.9	97 40.8	53 42	8 42.9	24 43.8	38 44.8	14 48.7	1 49.8	8 50.9	2
52.7	3 54.4	1 54.9	16 55.9	2 56.8	7 58.8	5 59.7	1 64.9	7 66.8	11
68.8	3 69.8	2 70.7	2 73.8	1 76.8	20 77.9	1 78.8	10 80.9	11 81.8	1
82.7	12 83.8	1 84.7	3 90.8	11 92.7	4 94.7	1 95.8	2 110.3	1 116.7	1
124.7	1 128.8	1 133.6	2 144.9	1
##SCAN_NUMBER=126
##RETENTION_TIME=163.985001
##TIC=421.000000
##NPOINTS=42
##XYDATA=(XY..XY)
39.9	115 40.8	51 41.9	7 42.8	19 43.8	31 44.8	18 48.9	1 49.9	9 50.8	5
52.8	7 54.4	1 54.9	15 55.7	7 56.8	7 58.8	4 64.9	3 67	6 68	1 68.8	13
72.8	9 76.8	20 78.9	14 80.8	3 82.7	12 84.9	1 90.9	11 92.7	1 94.1	1
95	5 95.8	1 97.6	1 104.7	5 109.6	1 118.8	1 120.8	5 128.9	2 142.7	1
148.4	1 206.9	3 253.9	1 267.2	1 280.7	1
##SCAN_NUMBER=127
##RETENTION_TIME=164.828003
##TIC=349.000000
##NPOINTS=39
##XYDATA=(XY..XY)
39.9	94 40.8	50 42.9	20 43.9	29 44.8	17 49.8	10 50.8	3 52.9	1 54.9	11
55.8	6 56.8	6 64.9	6 66.8	8 67.9	1 68.8	9 69.6	1 70.8	1 72.9	3
73.8	1 76.8	19 78.8	6 80.7	6 82.6	5 90.8	8 92.8	4 94.7	4 98.4	2
104.8	2 110	2 118.9	2 122.9	1 124.3	1 129	2 148.9	2 156.1	1 170.7	1
184.2	1 276.7	1 280.8	2
##SCAN_NUMBER=128
##RETENTION_TIME=165.671997
##TIC=364.000000
##NPOINTS=39
##XYDATA=(XY..XY)
39.8	102 40.9	40 42	7 42.9	23 43.8	34 44.8	15 49.8	2 50.9	4 54.9	19
55.9	2 56.8	7 58.8	1 64.7	6 66.8	10 68.8	8 70.4	2 70.9	4 72.7	2
74.8	2 76.8	23 78.9	5 81	7 82.8	7 83.8	3 86.9	1 90.8	5 92.8	3
94.9	2 96.8	3 97.6	2 102.8	3 106.5	1 114.9	3 128.8	1 132.7	1 144.8	1
206.8	1 240.6	1 293.6	1
##SCAN_NUMBER=129
##RETENTION_TIME=166.515991
##TIC=423.000000
##NPOINTS=47
##XYDATA=(XY..XY)
39.8	100 40.8	64 41.9	4 43	19 43.9	32 44.8	15 46.8	1 49.8	5 50.9	9
52.8	3 54	5 54.9	15 55.8	4 56.8	12 62.9	1 64.9	4 66	2 66.9	7 68.8	8
69.5	3 70.9	4 73.8	1 76.8	21 78	5 78.9	12 80.8	8 82.7	8 83.8	1
84.8	3 90.8	12 92.8	3 94.7	2 96	2 97.8	2 100.8	1 102.6	5 104.8	7
114.9	3 119.1	1 122.8	1 127.8	1 152.7	2 170.7	1 176.6	1 208.8	1
210.6	1 226.4	1
##SCAN_NUMBER=130
##RETENTION_TIME=167.360001
##TIC=453.000000
##NPOINTS=47
##XYDATA=(XY..XY)
39.8	93 40.8	61 41.9	8 42.8	27 43.9	32 44.7	13 48.6	4 49.8	7 50.8	6
51.9	1 52.9	3 53.9	2 54.9	35 55.8	6 56.8	15 58.8	5 61.8	1 64.8	6
66.8	6 68	4 68.8	13 69.8	2 70.7	7 72.8	5 74.9	1 75.8	1 76.8	15
77.9	4 78.8	10 80.8	4 81.8	4 82.7	19 84.8	1 90.9	7 94.8	3 96.7	6
97.8	4 102.7	1 110.3	1 119.1	1 148.8	1 155.8	2 177.4	1 208.6	2
220.7	1 252.7	1 256	1
##SCAN_NUMBER=131
##RETENTION_TIME=168.187988
##TIC=427.000000
##NPOINTS=44
##XYDATA=(XY..XY)
39.8	93 40.8	50 41.9	4 43	18 43.9	32 44.8	9 49.9	7 50.9	4 52.9	4
54.9	27 55.8	12 56.8	10 58.8	1 60.7	2 64.8	5 65.9	1 67	15 68.9	13
70.1	2 70.8	1 72.8	4 74.8	1 76.8	17 78.9	12 80.9	7 81.7	2 82.7	20
83.8	5 84.8	4 90.8	5 92.9	2 94.7	2 96.8	7 97.8	9 102.9	1 104.8	1
106.6	2 109.1	2 110.7	2 114.7	6 119	2 120.8	1 122.9	2 207.9	1
##SCAN_NUMBER=132
##RETENTION_TIME=169.030991
##TIC=377.000000
##NPOINTS=47
##XYDATA=(XY..XY)
39.8	100 40.8	47 41.8	4 42.9	16 43.9	32 44.8	9 49.9	8 50.9	4 52.6	1
54.9	25 55.8	7 56.8	9 57.9	2 64.8	5 66.9	6 67.8	3 68.8	6 69.8	2
70.7	4 72.8	4 76.2	1 76.8	14 78.9	10 80.6	2 81.8	3 82.7	9 85.8	1
90.9	9 96.8	4 97.8	4 104.8	1 106.7	1 108.8	1 114.7	3 116.7	1 118.9	2
124.6	4 128.2	2 128.9	1 132.8	1 134.8	2 140.8	1 151.7	1 190.7	1
206.9	1 208.7	2 266.8	1
##SCAN_NUMBER=133
##RETENTION_TIME=169.875000
##TIC=389.000000
##NPOINTS=51
##XYDATA=(XY..XY)
39.9	107 40.8	55 41.8	8 43	16 43.9	28 44.8	13 49.8	2 50.8	4 52.8	1
54.9	19 55.8	4 56.7	9 64.9	6 66.9	10 68.9	4 69.9	2 70.8	3 72.9	1
76.8	15 77.9	2 78.9	11 80.8	6 81.7	1 82.7	7 84.9	1 86.7	2 90.8	7
92.9	2 94.8	4 96	1 96.9	4 97.7	3 101.5	2 104.8	1 106.7	2 108.9	3
109.7	1 110.7	1 114.8	3 120.7	1 122.9	1 134.8	2 164.9	1 184.8	1
192.9	1 198.7	1 206.6	4 254.2	1 256.7	1 268.6	2 276.2	2
##SCAN_NUMBER=134
##RETENTION_TIME=170.718994
##TIC=391.000000
##NPOINTS=51
##XYDATA=(XY..XY)
39.8	106 40.8	51 41.9	5 42.9	25 43.8	24 44.8	16 49.8	2 50.9	7 52.8	4
54.9	15 55.7	7 57	7 58.8	4 64.9	6 65.9	1 66.8	10 67.8	2 68.8	5
69.7	3 70.8	4 72.9	2 76.8	15 77.9	3 78.8	6 80.8	3 81.8	4 82.7	7
84.6	4 90.8	10 92.7	1 93.9	1 94.9	2 95.8	1 104.8	2 110.7	2 114.9	2
120.9	1 122.8	2 128	1 130.9	1 133.9	2 146.9	1 148.8	4 166.3	1 184.7	1
206.2	1 206.8	1 221.7	1 250.7	1 270.2	1 280.7	3
##SCAN_NUMBER=135
##RETENTION_TIME=171.563004
##TIC=392.000000
##NPOINTS=42
##XYDATA=(XY..XY)
39.9	112 40.8	46 41.8	7 42.9	25 43.9	34 44.8	17 46.8	1 49.8	7 50.8	6
52.9	1 54.9	19 55.7	3 56.8	7 58.6	1 62.8	1 64.9	4 66.8	10 67.8	6
68.8	9 70.7	8 72.7	3 74.8	1 76.7	11 77.9	4 78.8	5 82.5	3 90.8	11
92.7	4 95.1	4 96.6	3 104.8	4 106.8	1 112	2 116.4	1 121.7	1 128.8	2
130.7	1 150.9	1 192.6	1 212.8	1 280.8	3 286.8	1
##SCAN_NUMBER=136
##RETENTION_TIME=172.406006
##TIC=356.000000
##NPOINTS=34
##XYDATA=(XY..XY)
39.9	89 40.8	58 41.8	10 43	16 43.8	33 44.8	10 49.9	4 50.8	5 51.8	2
54.9	10 55.8	5 56.8	8 58.8	1 64.8	7 66.8	17 68.8	7 70.8	4 72.6	2
76.8	20 78.8	5 80.9	5 81.7	1 82.7	4 83.8	5 85.6	1 90.8	7 92.7	2
94.8	3 97.5	1 104.8	3 114.8	6 148.8	3 176.7	1 296.9	1
##SCAN_NUMBER=137
##RETENTION_TIME=173.235001
##TIC=364.000000
##NPOINTS=47
##XYDATA=(XY..XY)
39.8	99 40.8	38 41.9	7 42.9	22 43.9	34 44.9	13 46.8	1 48.8	2 50	3
50.9	9 52.8	5 54.9	12 55.8	1 56.8	6 64.9	5 66.9	3 68.8	11 70.6	8
72.8	8 74.8	2 75.6	1 76.8	13 77.8	2 78.9	12 80.9	3 81.8	1 82.7	4
84.6	1 86.7	3 90.8	5 92.9	1 93.6	3 94.9	2 96.7	1 97.8	2 104.8	6
106.7	1 114.9	2 122.5	1 128.9	2 142	1 142.6	1 148.8	1 190.6	2 240.6	1
254.8	2 280.7	1
##SCAN_NUMBER=138
##RETENTION_TIME=174.078003
##TIC=409.000000
##NPOINTS=42
##XYDATA=(XY..XY)
39.9	94 40.8	58 42	8 42.9	23 43.9	30 44.8	15 48.8	2 49.9	6 50.8	3
52.9	7 54.2	2 54.9	7 55.9	10 56.7	11 58.8	4 64.9	6 66.8	13 68	4
68.9	12 69.6	1 70.8	5 72.8	5 76.8	17 77.8	5 78.9	9 80.8	9 82.7	7
84.8	3 90.8	8 92.8	3 94.9	3 96.7	4 104.7	3 106.8	1 115	3 120.7	1
124.7	1 148.9	2 172.7	1 206.8	1 266.9	1 293.8	1
##SCAN_NUMBER=139
##RETENTION_TIME=174.921997
##TIC=383.000000
##NPOINTS=37
##XYDATA=(XY..XY)
39.8	94 40.8	51 41.9	10 42.9	28 43.9	32 44.8	38 50	3 50.8	1 51.8	1
52.8	3 54.9	17 55.9	1 56.9	12 60	1 60.8	1 62.7	1 64.8	9 66.8	16
67.9	3 68.9	5 70.7	2 72.8	2 76.8	6 77.9	3 78.9	6 79.7	4 80.8	2
81.9	1 82.7	9 90.8	9 92.7	2 96.9	2 104.8	3 128.9	2 130.7	1 148.8	1
280.8	1
##SCAN_NUMBER=140
##RETENTION_TIME=175.766006
##TIC=465.000000
##NPOINTS=45
##XYDATA=(XY..XY)
39.9	86 40.8	70 41.8	8 42.8	41 43.8	36 44.8	43 49.8	10 50.9	4 52.9	1
54.8	10 55.7	5 56.8	15 57.7	2 59.8	1 60.6	1 62.8	1 64.9	1 66.8	14
68.9	30 69.7	2 70.9	1 73.8	1 74.8	1 76.8	19 78.8	4 80.8	2 82.8	7
84.7	7 86.8	3 90.9	9 94.9	3 96.8	4 98.9	1 104.9	3 105.8	1 106.8	1
110.8	3 128.9	1 132.9	3 148.8	4 150.8	1 188.7	1 220.8	1 261.8	1
282.8	2
##SCAN_NUMBER=141
##RETENTION_TIME=176.610001
##TIC=655.000000
##NPOINTS=42
##XYDATA=(XY..XY)
39.8	120 40.8	114 41.9	20 42.9	68 43.9	33 44.8	25 49.8	11 50.9	12
52.8	8 54.1	1 55	8 55.9	4 56.8	17 57.9	13 60.7	1 61.9	1 64.8	3
66.9	13 68.8	99 69.8	8 70.9	1 72.7	2 74.8	4 76.8	8 78.9	2 80.6	1
82.6	2 84	5 84.8	18 86.7	1 90.8	10 92.7	2 96.7	5 97.8	1 100.7	1
104.9	3 110.9	1 116.6	2 118.8	3 128.8	2 196.8	1 280.9	1
##SCAN_NUMBER=142
##RETENTION_TIME=177.453003
##TIC=575.000000
##NPOINTS=45
##XYDATA=(XY..XY)
39.8	95 40.8	100 41.9	14 42.9	58 43.8	36 44.8	21 45.9	1 50	7 50.9	9
52.9	3 54.9	12 55.8	5 57	11 57.8	2 58.8	2 60.9	2 61.8	1 64.9	4
66.9	9 68	6 68.8	85 69.9	4 70.8	5 72.7	1 76.8	16 77.9	2 78.8	8
80.9	4 81.6	1 82.7	6 83.7	5 84.8	10 90.8	11 95.8	1 96.6	3 104.8	2
108.9	2 114.9	2 122.8	1 138.9	1 149.8	2 206.8	1 208.7	2 242.8	1
281	1
##SCAN_NUMBER=143
##RETENTION_TIME=178.280991
##TIC=425.000000
##NPOINTS=42
##XYDATA=(XY..XY)
39.9	97 40.8	77 41.9	9 42.9	33 43.8	32 44.8	15 48.9	1 49.8	7 50.9	6
51.8	2 52.8	7 54.9	8 55.7	2 56.8	9 61	1 62.8	5 65.9	1 66.8	6 68.8	38
69.9	4 70.9	1 72.8	5 76.8	13 77.7	1 78.9	8 79.7	2 80.8	2 82.8	4
83.7	3 84.6	4 90.8	6 92.8	2 94.5	1 97.9	2 100.7	1 101.8	1 104.8	1
114.9	1 134.9	3 140.9	1 146.9	1 206.7	2
##SCAN_NUMBER=144
##RETENTION_TIME=179.125000
##TIC=512.000000
##NPOINTS=44
##XYDATA=(XY..XY)
39.8	92 40.8	80 42	13 42.8	44 43.9	28 44.8	19 46.8	1 49.9	7 50.8	7
52.9	4 54.9	20 55.7	9 56.8	6 61.1	2 62.9	2 64.9	2 66.8	7 68.8	48
69.8	1 70.9	11 72.8	25 74.9	1 76.8	12 77.9	4 78.8	10 80.8	6 81.7	1
82.8	5 83.9	5 84.7	9 90.8	7 94.9	5 95.6	2 96.6	3 97.6	1 106.8	1
108.8	1 110.6	1 114.9	4 120.6	2 148.6	1 208.8	1 218.8	1 263.8	1
##SCAN_NUMBER=145
##RETENTION_TIME=179.968994
##TIC=601.000000
##NPOINTS=52
##XYDATA=(XY..XY)
39.9	116 40.8	100 41.9	15 43	41 43.9	44 44.8	23 49	3 49.9	9 50.9	4
52.7	11 54.8	23 55.8	2 56.9	10 58.7	3 59.8	1 61.9	1 64.9	6 66.8	12
68	5 68.8	25 70.8	6 72.8	29 73.6	1 74.7	3 76.8	14 77.9	4 78.7	3
80.9	9 81.9	1 82.6	11 83.8	7 87.8	2 88.8	2 90.8	14 92.7	2 94.9	6
96.7	4 104.8	4 106.9	3 108.8	3 114.7	1 118.7	1 120.9	1 123	1 128.8	3
130.7	1 134.8	3 151.7	2 152.9	2 154.8	1 212.6	2 256	1
##SCAN_NUMBER=146
##RETENTION_TIME=180.813004
##TIC=447.000000
##NPOINTS=45
##XYDATA=(XY..XY)
39.8	109 40.8	65 42	14 42.9	25 43.9	29 44.8	13 49.9	7 50.9	4 52.8	5
54.9	22 55.9	2 56.7	8 64.9	2 66.9	7 68	3 68.8	22 70	2 70.8	5 72.7	17
76.8	14 77.8	2 78.9	7 80.8	6 82.7	6 83.8	7 84.6	3 86.6	2 87.4	2
90.9	8 92.8	1 95	7 96.8	1 104.8	2 116.7	2 118.9	2 127.8	2 128.8	4
156.9	1 176.7	1 184.6	1 207.8	1 208.8	1 210.8	1 266.8	1 273.8	1
##SCAN_NUMBER=147
##RETENTION_TIME=181.656006
##TIC=402.000000
##NPOINTS=46
##XYDATA=(XY..XY)
39.8	104 40.8	54 42	14 42.9	27 43.9	25 44.8	18 49.9	6 50.9	3 52.9	5
54.9	18 55.9	2 56.8	10 59.9	2 64.8	4 66	4 66.9	7 68.8	13 70.8	3
72.7	9 73.8	2 76.2	1 76.8	12 78.8	4 79.9	1 80.9	5 82.8	5 83.9	3
86.8	3 90.8	8 92.8	2 94.9	3 96.5	4 97.1	1 98.8	2 104.6	3 106.8	2
108.9	1 110.6	1 114.7	2 115.7	1 116.7	1 120.7	2 206.5	1 208.5	2
212.7	1 280.9	1
##SCAN_NUMBER=148
##RETENTION_TIME=182.500000
##TIC=382.000000
##NPOINTS=43
##XYDATA=(XY..XY)
39.8	90 40.8	58 41.8	11 43	30 43.9	31 44.9	17 49.8	6 52.8	2 54.9	13
55.8	2 56.8	11 64.8	4 66.8	13 68	3 68.8	13 70.9	2 72.7	5 76.8	14
77.9	1 78.9	10 80.9	2 82.8	4 90.8	7 91.8	1 92.8	3 93.7	1 97.7	1
102.7	2 106.7	2 108.9	1 110.8	3 114.9	2 116.8	2 120.5	2 126.8	2
128.9	2 136.7	2 156.9	1 164.8	1 170.6	1 206.6	1 263.7	1 292.6	2
##SCAN_NUMBER=149
##RETENTION_TIME=183.328003
##TIC=362.000000
##NPOINTS=45
##XYDATA=(XY..XY)
39.8	86 40.8	47 41.9	4 43	28 43.8	21 44.9	17 46.8	3 48.7	1 49.9	13
51	1 52.9	2 53.7	1 54.8	16 55.8	6 56.8	12 58.7	6 59.8	2 60.9	1
62.5	1 64.8	6 67	10 68.9	9 69.8	2 71	3 71.7	1 72.8	5 76.8	12 78.9	9
80.9	4 81.7	2 82.8	2 83.8	2 84.7	2 90.9	9 96.7	2 106.8	2 109	2
114.7	1 116.8	3 120.7	1 133.1	1 148.9	1 150.8	1 156.7	1 274	1
##SCAN_NUMBER=150
##RETENTION_TIME=184.171997
##TIC=390.000000
##NPOINTS=37
##XYDATA=(XY..XY)
39.8	109 40.8	58 41.9	6 42.9	28 43.9	27 44.8	13 48.9	2 49.9	9 50.8	8
52.8	3 54	1 54.9	15 55.7	3 56.9	13 61.8	2 66.8	10 68.8	17 71	3
72.8	5 74.9	2 76.8	12 78.1	2 78.8	4 80.8	6 82.8	7 90.8	5 96.8	2
104.8	2 109	1 120.8	3 148.8	5 151.8	1 158.5	1 184.7	1 251.5	1 280.7	2
286.7	1
##SCAN_NUMBER=151
##RETENTION_TIME=185.016006
##TIC=416.000000
##NPOINTS=49
##XYDATA=(XY..XY)
39.8	89 40.8	53 41.8	3 43	21 43.9	38 44.8	12 46.8	1 48.8	2 50	18
50.9	17 51.8	11 52.8	3 54.9	18 55.7	5 56.7	3 58.1	1 62.8	1 64.9	4
67	10 68.1	1 68.9	7 69.5	1 72.9	4 73.6	1 76.9	14 77.8	2 78.8	23
79.9	1 81	5 81.7	1 82.8	3 83.9	4 90.8	9 92.9	2 97.4	1 105	5 106.7	1
108.6	1 109.5	1 110.8	1 115	1 116.7	3 119	1 120.8	2 128.9	3 132.8	2
133.5	1 148.9	3 208.7	2
##SCAN_NUMBER=152
##RETENTION_TIME=185.860001
##TIC=509.000000
##NPOINTS=43
##XYDATA=(XY..XY)
39.8	90 40.8	58 41.9	1 43	18 43.9	21 44.8	7 49.9	35 50.9	21 51.8	34
52.9	4 54	1 54.9	18 55.8	8 56.8	6 57.9	1 59.6	5 64.9	8 66.8	11
68.8	13 70.8	8 71.8	1 72.8	8 73.8	2 74.8	1 76.8	12 77.8	8 78.8	67
80.8	6 82.8	5 90.9	5 94.9	3 95.9	2 96.7	3 105	1 106.8	1 114.8	3
134.8	4 148.8	3 166.8	2 220.7	1 259.5	1 276	1 283.1	1
##SCAN_NUMBER=153
##RETENTION_TIME=186.703003
##TIC=535.000000
##NPOINTS=48
##XYDATA=(XY..XY)
39.9	117 40.8	48 41.9	5 42.9	23 43.9	31 44.8	11 48.9	2 49.8	35
50.8	22 51.8	33 52.8	5 54.9	16 55.9	5 56.9	13 58.7	1 59.6	2 62.8	1
64.9	3 66.7	10 68.8	12 70.6	1 72.8	8 74.8	3 76.8	10 77.9	6 78.9	58
79.7	4 80.9	6 81.8	2 82.7	6 86.8	3 90.8	7 94.5	4 95.7	2 96.6	2
98	2 102.8	2 106.6	1 110.8	2 118.7	1 126.6	1 128.9	2 136.6	1 148.7	1
166.8	2 184.6	1 206.7	1 278.6	1
##SCAN_NUMBER=154
##RETENTION_TIME=187.531006
##TIC=521.000000
##NPOINTS=51
##XYDATA=(XY..XY)
39.8	102 40.8	59 42	6 42.9	19 43.8	27 44.8	10 47.7	1 48.9	2 49.9	32
50.9	21 51.8	29 52.8	8 54.8	22 55.8	9 56.8	13 60.9	1 64.8	4 66.8	16
68.9	10 69.8	2 70.8	1 71.8	2 72.9	5 76.9	12 77.9	5 78.9	43 79.8	4
80.9	1 82.7	9 83.7	2 84.6	1 90.8	6 92.7	5 94.8	2 96.6	1 97.9	3
104.9	3 108.9	2 114.8	3 119.9	2 120.6	1 131.9	1 136.8	2 148	2 148.9	2
151.8	1 192.4	1 206.9	1 212.7	1 265.3	2 280.9	2
##SCAN_NUMBER=155
##RETENTION_TIME=188.375000
##TIC=476.000000
##NPOINTS=44
##XYDATA=(XY..XY)
39.8	102 40.8	51 42	7 43	21 43.9	23 44.8	11 48.8	5 49.9	24 50.9	18
51.8	24 53	7 54.1	1 54.9	25 55.9	12 56.6	8 64.8	4 65.9	2 66.9	6
68.9	9 69.8	3 70.9	8 72.8	5 76.8	9 77.8	5 78.9	35 79.8	1 80.8	2
81.8	2 82.7	10 83.8	2 84.7	4 86.8	2 90.9	3 94.8	4 96.7	1 104.8	6
106.7	2 109	1 110.6	2 114.8	2 252.7	1 257	1 280.8	4 285.7	1
##SCAN_NUMBER=156
##RETENTION_TIME=189.219009
##TIC=516.000000
##NPOINTS=48
##XYDATA=(XY..XY)
39.8	104 40.8	48 41.8	6 43	21 43.8	30 44.8	29 48.8	6 49.8	30 50.9	14
51.8	23 52.8	8 54.9	23 55.9	6 56.9	5 58.8	2 64.9	3 66.8	15 68.8	22
69.9	1 70.8	6 72.8	3 76.8	17 77.8	7 78.9	31 79.8	1 81	4 82.7	5
83.9	2 90.7	8 92.6	3 94.7	1 96.7	3 98.7	2 104.7	2 106.9	4 108.9	2
114.8	2 126.9	3 130.8	1 134.9	2 138.8	1 148.9	1 160.7	1 208.7	2
210.5	1 252.6	2 283	2 294.3	1
##SCAN_NUMBER=157
##RETENTION_TIME=190.063004
##TIC=405.000000
##NPOINTS=36
##XYDATA=(XY..XY)
39.8	87 40.8	63 41.9	5 43	16 43.9	25 44.9	17 50	24 50.8	16 51.7	13
52.8	8 54.8	19 55.7	4 56.9	9 57.9	1 59.7	2 64.9	1 66.8	4 68.8	10
72.9	3 76.8	11 77.9	3 78.8	22 79.8	4 80.8	5 82.8	7 83.5	1 90.8	11
94.9	2 104.8	2 108.7	1 110.5	1 114.8	1 128.2	1 134.8	2 197.6	2
255.8	2
##SCAN_NUMBER=158
##RETENTION_TIME=190.890991
##TIC=381.000000
##NPOINTS=37
##XYDATA=(XY..XY)
39.8	99 40.8	47 41.9	3 42.9	20 43.9	31 44.5	5 49.8	17 50.9	9 51.8	13
53	2 54.9	14 55.9	3 56.8	10 58.8	2 64.8	4 65.9	2 66.8	10 68.8	12
69.8	2 70.8	3 72.8	3 76.4	2 76.9	15 78	7 78.8	14 80.9	6 82.8	5
83.7	3 90.8	3 94.9	2 96.7	2 101.9	1 109	1 116.7	1 120.6	2 133.4	2
207.7	4
##SCAN_NUMBER=159
##RETENTION_TIME=191.735001
##TIC=423.000000
##NPOINTS=40
##XYDATA=(XY..XY)
39.8	88 40.8	51 41.9	8 42.9	26 43.9	31 44.8	7 49.8	17 50.8	11 51.8	12
52.8	7 54.8	14 55.9	3 56.8	13 58.8	6 59.8	2 62.8	3 64.8	7 66.9	15
68.8	6 70.9	7 72.8	2 76.8	19 77.9	2 78.8	25 80.9	6 82.8	3 83.7	1
88.9	1 90.8	6 92.6	1 94.8	7 98	3 104.9	2 106.6	2 109.9	1 128.6	1
134.8	3 142.9	1 202.9	1 208.6	2
##SCAN_NUMBER=160
##RETENTION_TIME=192.578003
##TIC=391.000000
##NPOINTS=48
##XYDATA=(XY..XY)
39.9	98 40.8	46 41.8	5 43	23 43.8	34 44.8	9 48.9	1 50	9 50.9	11
52	9 52.8	1 54.9	13 55.7	7 56.9	7 57.9	2 58.8	2 59.9	1 64.9	1
65.8	1 66.8	9 68.8	11 69.9	2 70.6	7 76.8	12 78.8	21 79.9	1 80.9	4
81.8	1 82.8	5 85	1 90.8	10 94.8	2 98.6	3 108.5	3 111.8	1 114.7	2
120.7	1 127.8	1 134.9	1 137.8	1 148.8	3 166.2	1 170.7	1 198.8	3
221.7	1 241.5	1 256.9	1 278.5	1
##SCAN_NUMBER=161
##RETENTION_TIME=193.421997
##TIC=381.000000
##NPOINTS=43
##XYDATA=(XY..XY)
39.9	99 40.8	49 41.8	8 42.9	18 43.9	30 44.9	8 49.9	9 50.8	11 51.8	9
52.9	5 54.9	10 55.8	5 56.8	9 58.9	2 64.8	5 66.8	9 68.4	2 68.9	8
70.8	8 72.8	3 73.9	1 74.8	2 76.2	1 76.8	14 77.8	2 78.9	15 81	5
82.7	5 83.7	2 90.9	3 92.9	2 95.1	2 95.7	1 96.8	2 97.7	1 104.9	4
106.7	1 114.6	1 128.6	5 130.8	1 148.7	1 193.7	1 281	2
##SCAN_NUMBER=162
##RETENTION_TIME=194.266006
##TIC=375.000000
##NPOINTS=38
##XYDATA=(XY..XY)
39.9	91 40.8	55 41.9	5 43	27 43.9	25 44.7	10 48.8	3 49.9	15 50.9	11
51.8	4 52.8	6 54.8	16 55.8	5 56.8	9 58.7	2 66.9	10 68.8	11 70.8	3
72.8	2 76.8	10 77.8	2 78.8	19 81	6 81.8	1 82.7	4 84.7	2 86.7	1
90.8	3 92.8	2 93.9	1 94.6	2 96.6	2 106.8	1 118.9	1 129	3 134.8	3
148.8	1 208.7	1
##SCAN_NUMBER=163
##RETENTION_TIME=195.110001
##TIC=447.000000
##NPOINTS=44
##XYDATA=(XY..XY)
39.8	97 40.8	63 41.8	18 42.8	21 43.9	34 44.9	9 48.8	3 50	10 50.9	11
51.8	4 52.8	4 54.9	26 55.8	7 56.9	17 64.8	5 66.9	17 67.8	1 68.8	10
69.8	6 70.8	4 72.7	2 75.9	1 76.8	8 78.9	17 80.8	4 82.7	6 83.8	2
84.9	3 90.8	10 94.9	1 95.7	1 100.8	1 104.8	4 106.7	2 110.9	1 114.7	1
118.8	2 122.9	1 128.8	3 132.9	4 134.8	3 165.1	1 255.9	1 289.8	1
##SCAN_NUMBER=164
##RETENTION_TIME=195.953003
##TIC=611.000000
##NPOINTS=46
##XYDATA=(XY..XY)
39.9	91 40.8	95 41.9	56 42.9	33 43.9	31 44.8	15 49.8	15 50.8	9
51.8	2 52.8	8 53.9	3 54.9	66 56	13 56.8	19 58.7	4 61.9	3 64.9	6
65.9	1 66.8	10 68	1 68.9	13 69.8	31 70.7	6 72.8	5 74.8	1 76.8	15
77.8	6 78.9	11 80.9	1 82.7	7 83.7	2 90.8	12 92.8	1 95	4 97.7	1
114.6	1 118.9	3 120.6	1 131.7	1 133.7	1 134.8	1 136.5	1 142.7	1
148.7	1 151.9	2 224.9	1
##SCAN_NUMBER=165
##RETENTION_TIME=196.781006
##TIC=517.000000
##NPOINTS=40
##XYDATA=(XY..XY)
39.8	103 40.8	74 41.9	35 43	23 43.8	27 44.8	7 46.9	2 50	13 50.9	14
51.9	6 52.8	7 54.9	48 55.8	11 56.8	14 59.8	1 64.9	4 66.8	8 68.8	13
69.8	30 70.8	2 74.1	2 76.8	10 77.9	3 78.8	17 81	6 82.7	6 83.7	1
90.8	8 94.8	1 95.9	1 96.6	4 104.8	3 108.8	3 110	1 128.8	1 146.7	1
148.9	1 160.8	1 208.7	2 280.8	3
##SCAN_NUMBER=166
##RETENTION_TIME=197.625000
##TIC=472.000000
##NPOINTS=49
##XYDATA=(XY..XY)
39.8	92 40.8	54 41.9	11 43	23 43.9	30 44.8	8 48.8	3 50	13 50.8	8
51.8	6 52.9	2 54.9	26 55.7	8 56.8	17 59.8	3 61.8	3 62.9	1 63.9	2
64.9	7 66.9	11 67.8	2 68.8	10 69.8	3 70.9	5 73.9	1 74.9	1 76.8	14
77.8	3 78.9	15 80.9	5 81.7	4 82.8	3 84.9	1 86.8	1 90.8	40 91.8	12
92.7	2 95.8	1 96.8	2 104.8	1 106.8	2 109.8	1 114.8	2 118.9	1 122.7	2
128.7	3 132.7	2 184.8	2 208.5	3
##SCAN_NUMBER=167
##RETENTION_TIME=198.469009
##TIC=1125.000000
##NPOINTS=56
##XYDATA=(XY..XY)
39.9	97 40.8	56 42	12 42.9	23 43.9	36 44.8	12 48.9	3 50	40 50.9	31
51.8	9 52.8	8 54.8	12 56	5 56.9	12 59.8	4 61	8 61.8	13 62.8	40
63.9	2 64.9	66 65.8	5 66.8	6 68.9	6 69.9	2 70.8	7 72.8	3 73.8	6
76.9	18 77.9	1 78.9	15 80.8	4 82.8	2 83.8	3 84.8	1 85.8	2 88.9	12
90	4 90.8	356 91.8	146 92.8	9 94.1	1 94.9	3 95.8	2 96.7	1 104.8	3
118.9	1 123.7	2 126.8	1 128	2 128.8	2 148.8	2 150	4 157.7	1 212.6	1
286	1 293.6	1
##SCAN_NUMBER=168
##RETENTION_TIME=199.313004
##TIC=1821.000000
##NPOINTS=56
##XYDATA=(XY..XY)
39.9	101 40.8	50 41.8	6 42.9	18 43.9	41 44.8	14 45.9	3 48.8	13
49.9	81 50.9	57 51.8	8 52.9	9 54.9	18 56.9	10 58.6	2 60.8	13 61.9	35
62.9	59 63.8	9 64.9	116 65.8	8 67	6 68	3 68.9	6 70.7	5 72.8	7
73.8	9 74.7	1 75.7	1 76.8	23 77.9	6 78.9	14 80.9	6 82.8	3 84	2
84.8	5 86.9	3 87.7	1 88.9	29 90.8	665 91.8	301 92.8	23 94.9	2 102.8	3
108.9	1 115	4 120.9	2 122.8	1 124.8	3 126	2 128.8	4 178.9	2 184.8	2
251.7	3 256.9	1 282.7	1
##SCAN_NUMBER=169
##RETENTION_TIME=200.141006
##TIC=1094.000000
##NPOINTS=53
##XYDATA=(XY..XY)
39.8	105 40.8	46 41.8	6 43	28 43.9	31 44.8	16 45.9	4 48.9	3 49.9	41
50.8	30 51.8	4 52.9	4 54.9	19 55.6	4 56.8	7 59.8	3 60.8	1 61.8	11
62.9	40 63.8	6 64.8	62 65.8	7 67	13 68.7	5 70.9	7 72.3	1 72.8	7
73.8	3 74.9	5 76.8	16 78.9	13 80.9	6 82.7	1 83.7	3 85	3 85.9	1
88.8	7 89.9	1 90.8	363 91.8	130 92.8	9 95	2 96.6	4 104.8	4 106	1
106.7	3 110.7	1 134.8	2 142.8	1 216.8	1 263.3	1 295.7	1 298.8	1
##SCAN_NUMBER=170
##RETENTION_TIME=200.968994
##TIC=563.000000
##NPOINTS=49
##XYDATA=(XY..XY)
39.9	93 40.8	41 41.9	8 43	21 43.9	31 44.9	11 48.8	2 49.8	15 50.9	15
51.9	3 54.9	17 55.9	7 56.8	9 58.8	3 59.8	1 60.9	5 61.8	7 62.8	9
64.9	20 65.8	2 66.9	10 68.9	5 69.7	1 70.8	7 71.9	1 72.7	2 73.8	2
74.8	1 76.8	10 77.9	2 78.8	10 80.7	7 82.5	3 83.8	1 84.8	3 90.8	110
91.8	46 92.8	5 95.8	2 102.9	1 104.9	2 106.7	1 108.9	2 134.7	3 155.3	2
204	1 255.8	1 268.8	1 281	1
##SCAN_NUMBER=171
##RETENTION_TIME=201.796997
##TIC=479.000000
##NPOINTS=43
##XYDATA=(XY..XY)
39.8	81 40.8	55 41.8	14 43	20 43.9	35 44.8	18 48.9	4 49.9	14 50.8	11
51.9	2 52.7	1 54	2 54.9	21 55.7	4 56.8	8 59.8	10 62.8	4 64.9	10
66.8	4 68.9	9 70.9	8 72.8	9 73.9	4 76.8	14 78.9	5 80.7	2 82.8	3
84.5	1 85.8	1 88.9	2 90.8	68 91.8	14 94.9	3 95.8	1 96.8	2 104.9	4
109.8	3 114.8	3 116.7	1 118.8	1 150.7	1 198.7	1 253.6	1
##SCAN_NUMBER=172
##RETENTION_TIME=202.641006
##TIC=576.000000
##NPOINTS=46
##XYDATA=(XY..XY)
39.8	85 40.8	50 41.8	30 43	29 43.8	35 44.8	16 49.8	11 50.9	13 51.8	3
52.9	3 53.9	1 54.9	20 55.7	6 56.8	8 58.8	4 59.8	67 61.9	1 64.9	13
66.8	14 68.8	11 70.8	5 72.7	18 76.8	18 78	5 78.8	5 80.7	5 82	6
82.8	2 84.9	5 88.9	2 90.8	49 91.8	11 92.8	1 95	6 96.6	1 104.8	2
106.7	1 108.9	1 114.9	4 119.9	1 123.7	1 145.9	1 148.9	1 166.1	2
256.1	1 280.9	2
##SCAN_NUMBER=173
##RETENTION_TIME=203.484985
##TIC=560.000000
##NPOINTS=48
##XYDATA=(XY..XY)
39.8	89 40.8	60 41.9	31 42.9	48 43.9	28 44.8	29 48.7	1 49.8	10
50.9	5 51.8	3 52.8	5 53.9	1 54.9	29 55.8	4 56.9	7 59.8	59 60.9	1
62.8	2 64.9	6 65.8	2 67	3 67.7	3 68.8	9 70.7	8 72.8	19 74.9	1
76.8	12 77.9	2 78.9	11 79.9	1 81	5 81.9	1 82.6	4 84	3 84.9	3 85.6	2
90.9	25 91.9	4 94.8	6 96.7	3 105	5 114.8	1 133.8	1 185	2 208.7	2
256.1	1 263.8	1 281	2
##SCAN_NUMBER=174
##RETENTION_TIME=204.313004
##TIC=480.000000
##NPOINTS=43
##XYDATA=(XY..XY)
39.8	90 40.8	58 41.8	17 42.9	45 43.9	23 44.8	17 49.8	8 50.9	8 51.8	5
52.7	1 53.9	2 54.9	25 55.9	5 56.9	5 59.8	39 61.8	1 64.8	9 65.9	1
66.9	11 68.9	6 70.5	3 72.8	12 73.6	1 74.9	4 76.8	11 77.8	1 78.9	10
80.9	7 81.9	1 84.8	3 90.8	20 91.9	7 92.7	1 96.8	4 104.8	2 110.8	6
115	2 148.8	2 156.4	1 162.9	1 206.9	2 207.7	2 281.7	1
##SCAN_NUMBER=175
##RETENTION_TIME=205.156006
##TIC=420.000000
##NPOINTS=41
##XYDATA=(XY..XY)
39.9	88 40.8	59 41.8	19 42.9	20 43.9	23 44.8	13 49.8	6 50.9	8 51.8	2
52.8	1 54.9	32 56.7	6 59.8	30 61	1 61.7	1 62.7	1 64.9	4 66.9	7
68	1 68.8	9 69.7	3 70.8	3 72.7	12 73.9	1 76.8	12 78.9	16 81.8	2
82.8	4 84.7	1 88.9	2 90.8	14 91.8	5 92.7	2 96.7	2 110.6	2 114.9	1
116.7	2 128.8	1 206.7	2 256.1	1 282.8	1
##SCAN_NUMBER=176
##RETENTION_TIME=206.000000
##TIC=425.000000
##NPOINTS=42
##XYDATA=(XY..XY)
39.9	93 40.8	49 41.8	13 42.9	17 43.9	24 44.7	21 49.9	8 50.9	7 52.9	5
54	2 54.9	28 55.9	7 56.8	9 58.9	2 59.8	22 62.9	6 64.8	4 66.8	9
68.8	7 70.9	1 72.8	15 76.8	15 78.9	7 80.8	5 81.9	1 82.6	1 85.7	1
90.8	18 91.9	1 92.7	6 95.8	1 96.7	3 97.8	2 100.7	3 114.9	1 120.7	2
149.6	2 162.7	3 185.8	1 196	1 207.1	1 214.6	1
##SCAN_NUMBER=177
##RETENTION_TIME=206.844009
##TIC=384.000000
##NPOINTS=51
##XYDATA=(XY..XY)
39.8	78 40.8	56 41.9	16 43	22 43.9	23 44.8	21 49.9	8 50.8	2 51.9	2
52.9	4 54.8	16 55.8	8 56.8	6 59.8	8 61.9	1 62.9	3 65.9	1 66.8	7
68.8	8 70.8	4 72.7	8 74.7	1 76.8	15 77.9	2 78.8	4 79.9	1 80.7	5
82.7	6 83.6	3 85.9	2 90.8	11 91.9	4 92.7	1 95	2 95.7	2 96.6	1
97.8	3 104.8	1 106.9	1 118.8	4 136.9	1 142.8	1 146.5	1 148.9	1
156.9	2 170.8	1 175.1	1 220.7	1 241	2 283.4	1 294.6	1
##SCAN_NUMBER=178
##RETENTION_TIME=207.687988
##TIC=436.000000
##NPOINTS=49
##XYDATA=(XY..XY)
39.8	77 40.8	54 41.8	12 42.9	42 43.9	17 44.8	12 49.8	13 50.9	10
52.9	4 54.8	17 55.8	1 56.9	17 58.9	2 59.8	14 64.9	1 66.8	16 68.8	6
69.9	1 70.7	6 71.9	1 72.7	8 74.9	1 76.8	9 77.8	4 78.6	9 80.9	7
82.8	6 83.7	3 84.9	9 90.8	21 91.8	2 92.9	1 94.9	5 95.8	4 96.7	3
99.7	2 104.9	2 109	4 114.7	1 122.6	1 124.7	1 128.7	1 206.8	1 208.8	1
212.4	1 221.8	1 256	2 281.7	2 295.7	1
##SCAN_NUMBER=179
##RETENTION_TIME=208.530991
##TIC=667.000000
##NPOINTS=51
##XYDATA=(XY..XY)
39.9	88 40.8	51 41.8	18 42.9	117 43.9	23 44.9	11 48.8	4 50	18 50.9	6
51.8	3 52.8	5 54.2	2 54.9	16 55.7	4 56.8	11 57.5	3 58.5	2 59.8	5
61.7	1 64.9	3 66.8	11 68.8	8 69.9	1 71	9 71.8	3 72.8	6 76.8	10
78.9	14 79.9	1 80.8	7 82.7	6 83.5	1 84.8	103 85.9	5 86.8	2 90.8	9
94.9	1 96.7	4 99.7	47 100.8	8 104.7	1 108.9	3 114.9	1 120.7	4 122.9	1
129	1 132.7	2 192.8	1 197.9	4 280.7	1 283.5	1
##SCAN_NUMBER=180
##RETENTION_TIME=209.360001
##TIC=1029.000000
##NPOINTS=50
##XYDATA=(XY..XY)
39.8	80 40.8	84 41.9	30 42.9	266 43.9	36 44.8	20 46.8	2 48.8	3
49.9	14 50.9	9 51.9	3 52.9	5 54.8	21 55.7	2 56.9	19 57.9	2 58.8	2
59.8	10 61.1	1 61.7	2 64.9	2 66.8	13 67.9	1 68.9	11 70.8	11 71.8	6
72.7	6 76.8	10 78.9	7 81.8	2 82.7	5 83.7	1 84.8	214 85.9	8 86.5	8
90.8	11 91.8	2 94.8	4 95.6	1 96.7	6 97.8	4 99.7	66 100.8	6 104.8	3
106.8	4 114.8	2 116.7	1 130.9	1 243.9	1 261.4	1
##SCAN_NUMBER=181
##RETENTION_TIME=210.203003
##TIC=831.000000
##NPOINTS=52
##XYDATA=(XY..XY)
39.9	111 40.8	67 41.8	36 42.9	194 43.9	32 44.8	10 48.7	2 49.8	14
50.8	8 52.8	5 53.9	3 54.9	13 55.8	2 56.9	14 58.6	3 59.8	7 60.8	1
62.8	1 64.8	8 66.8	8 68.8	14 69.8	1 70.9	4 71.8	2 72.8	3 73.8	6
74.9	2 76.9	6 78.9	7 80.9	3 82.6	4 83.8	2 84.8	134 85.9	5 86.7	4
90.8	15 91.9	2 92.8	1 94.9	2 96.7	4 97.7	3 98.8	4 99.6	47 100.6	5
108.9	1 124.9	1 128.8	2 135	1 170.4	1 206.7	1 224.6	4 264.9	1
##SCAN_NUMBER=182
##RETENTION_TIME=211.047012
##TIC=634.000000
##NPOINTS=54
##XYDATA=(XY..XY)
39.9	82 40.8	63 41.8	27 43	103 43.9	31 44.8	16 46.8	2 49.9	9 50.8	3
51.7	2 52.9	11 54.9	15 55.8	6 56.8	15 58.2	1 58.8	2 59.8	9 62.7	1
64.7	4 65.9	2 66.9	8 68.8	10 69.7	1 70.8	7 72.7	12 73.8	1 76.8	12
78.8	6 81	2 82.7	1 83.8	4 84.8	85 90.8	11 91.8	1 92.8	2 94.9	3
96.8	8 97.8	5 99	3 99.7	28 100.8	4 104.9	2 108.9	1 114.7	1 116.9	1
148.8	1 208.6	2 212.7	1 256.7	1 263.9	1 276.7	1 281.8	2 283.1	1
297.6	1
##SCAN_NUMBER=183
##RETENTION_TIME=211.875000
##TIC=559.000000
##NPOINTS=53
##XYDATA=(XY..XY)
39.8	92 40.8	68 41.9	21 42.9	80 43.8	32 44.8	20 49.8	7 50.8	1 52	5
52.9	6 54.9	16 55.8	2 56.9	7 58.8	2 59.8	4 60.8	1 64.9	8 66.9	9
68.9	13 69.7	1 70.9	9 71.7	2 72.9	3 74.8	1 76.8	17 78.8	8 80.8	8
82.8	7 83.9	3 84.8	38 85.8	2 90.7	14 91.9	1 96.6	9 98.9	4 99.6	17
100.6	1 104.8	2 106.7	1 109	1 109.8	3 110.5	1 118.9	1 124.7	1 128.9	1
132.8	1 149	1 165	2 198.5	1 250.8	1 280.6	1 282.7	1 300.2	1
##SCAN_NUMBER=184
##RETENTION_TIME=212.718994
##TIC=475.000000
##NPOINTS=46
##XYDATA=(XY..XY)
39.8	70 40.8	57 41.8	24 43	69 43.9	24 44.8	17 49.9	9 50.9	9 51.9	4
52.8	7 54.9	15 55.9	4 57	10 58.7	3 59.9	5 62.9	1 64.9	3 67	9 68	1
68.9	8 69.5	2 70.6	5 71.8	2 72.8	1 75.8	1 76.8	8 78.9	7 80.9	3
82.7	13 83.8	8 84.8	33 90.8	12 95	5 99	2 99.6	8 104.8	2 109.8	4
112.1	1 122.7	1 127.9	2 136.9	1 240.8	1 243	1 268.9	1 281.8	1 290.3	1
##SCAN_NUMBER=185
##RETENTION_TIME=213.563004
##TIC=452.000000
##NPOINTS=44
##XYDATA=(XY..XY)
39.8	100 40.8	48 41.8	16 43	45 43.9	30 44.8	10 48.8	1 49.8	7 50.9	5
52	2 52.9	4 54.9	17 55.8	5 56.8	8 58.9	2 59.8	1 64.8	6 66.9	11
68.8	3 70.8	12 71.7	1 72.7	4 76.7	10 78	3 78.9	17 81	6 82.8	6
83.8	4 84.8	27 86.5	1 90.8	11 91.8	1 92.8	1 94.9	3 96.8	4 97.8	1
99.7	7 104.8	2 110.1	2 114.8	2 127.8	1 148.9	3 149.7	1 206.8	1
##SCAN_NUMBER=186
##RETENTION_TIME=214.406006
##TIC=448.000000
##NPOINTS=47
##XYDATA=(XY..XY)
39.8	84 40.8	51 41.9	15 43	51 43.9	33 44.8	15 49.9	10 50.8	6 52.8	3
53.8	1 54.9	17 55.8	4 56.8	15 60	3 60.9	1 61.9	2 64.8	3 65.5	1
66.8	16 67.9	3 68.9	9 69.8	2 72.8	5 74.8	2 76.8	7 78.9	15 80.9	1
[truncated: 26,861 more rows]
