# Supplementary material for: Quantification of VOC Emissions from Carbonized Refuse-Derived Fuel Using Solid-Phase Microextraction and Gas Chromatography-Mass Spectrometry
Source: Molecules. 2018 Dec 5;23(12):3208. doi: 10.3390/molecules23123208 (PMC6321041; doi:10.3390/molecules23123208)
Supplement: Supplementary file 1 [file molecules-23-03208-s001.zip › Supplementary materials/CRDF peaks raw data.xlsx]

## Sheet: Data
	RT	Area	Total Area %
1	20.844	3.628	0.02
2	19.658	14.584	0.08
3	19.405	1.398	0.01
4	19.071	32.183	0.17
5	18.724	42.251	0.23
6	18.543	15992	85.83
7	18.192	0.38	0
8	17.661	0.313	0
9	17.577	14.875	0.08
10	17.438	122.341	0.66
11	15.721	2.91	0.02
12	15.539	278.277	1.49
13	15.12	53.542	0.29
14	14.994	13.877	0.07
15	14.826	1.23	0.01
16	14.322	3.366	0.02
17	14.154	0.478	0
18	14.098	12.516	0.07
19	13.972	31.172	0.17
20	13.903	26.5	0.14
21	13.734	5.502	0.03
22	13.482	7.036	0.04
23	13.342	0.366	0
24	12.907	11.17	0.06
25	12.655	2.498	0.01
26	12.515	1.529	0.01
27	12.291	12.881	0.07
28	12.249	0.253	0
29	12.082	568.832	3.05
30	11.944	8.789	0.05
31	11.831	0.996	0.01
32	11.677	39.029	0.21
33	11.608	2.848	0.02
34	11.509	10.069	0.05
35	11.384	2.445	0.01
36	11.285	0.237	0
37	11.173	92.746	0.5
38	10.88	0.592	0
39	10.714	0.52	0
40	10.644	19.692	0.11
41	10.532	64.574	0.35
42	10.448	1.045	0.01
43	10.293	0.52	0
44	9.915	3.188	0.02
45	9.58	66.174	0.36
46	9.51	4.802	0.03
47	9.468	7.941	0.04
48	9.062	0.334	0
49	8.88	3.1	0.02
50	8.739	189.106	1.01
51	8.544	0.369	0
52	8.488	1.927	0.01
53	8.124	26.618	0.14
54	7.733	48.081	0.26
55	7.565	3.288	0.02
56	7.481	246.32	1.32
57	7.342	8.692	0.05
58	7.005	2.694	0.01
59	6.922	1.207	0.01
60	6.851	7.709	0.04
61	6.627	0.878	0
62	6.543	1.481	0.01
63	6.361	0.295	0
64	6.221	0.816	0
65	6.137	24.661	0.13
66	6.039	0.768	0
67	5.857	67.959	0.36
68	5.773	10.991	0.06
69	5.703	8.317	0.04
70	5.647	2.545	0.01
71	5.507	2.955	0.02
72	5.353	0.966	0.01
73	5.157	55.059	0.3
74	5.073	9.396	0.05
75	4.975	12.165	0.07
76	4.372	24.109	0.13
77	4.232	1.352	0.01
78	3.755	46.68	0.25
79	3.489	23.818	0.13
80	3.322	37.627	0.2
81	3.266	4.247	0.02
82	3.112	3.859	0.02
83	2.943	6.769	0.04
84	2.37	121.802	0.65
85	1.823	38.429	0.21
