# Supplementary material for: Quantification of VOC Emissions from Carbonized Refuse-Derived Fuel Using Solid-Phase Microextraction and Gas Chromatography-Mass Spectrometry
Source: Molecules. 2018 Dec 5;23(12):3208. doi: 10.3390/molecules23123208 (PMC6321041; doi:10.3390/molecules23123208)
Supplement: Supplementary file 1 [file molecules-23-03208-s001.zip › Supplementary materials/Tables.xlsx]

## Sheet: Table 1.
#	Retention time (min)	Compound name, IUPAC	Retention coefficient, KI experimental (MS database)	Retention coefficient,(Kovats C7-40 Index)	CAS number
1	1.87	acetic acid	-	593	123-72-8
2	2.45	propanoic acid	700	700	79-49-4
3	2.93	pyrimidine	740	736	289-95-2
4	3.10	pyridyne	753	746	110-86-1
5	3.29	pentan-1-ol	768	765	71-41-0
6	3.36	toluene	774	769	108-88-3
7	3.45	2-methylpropanoic acid	781	775	79-31-2
8	3.78	hexanal	804	800	66-25-1
9	4.23	2-methylpyrazine	826	831	109-08-0
10	4.41	furan-2-carbaldehyde	835	833	1998-01-01
11	5.01	1,3-xylene	864	866	108-38-3
12	5.06	2-oxopropyl acetate	866	870	592-20-1
13	5.18	1,4-xylene	872	866	106-42-3
14	5.35	pentanoic acid	881	902	109-52-4
15	5.49	unknown compound	887	-
16	5.63	heptan-2-one	893	891	110-43-0
17	5.68	styrene	896	893	100-42-5
18	5.78	1,2-xylene	900	887	95-47-6
19	5.88	heptanal	904	902	111-71-7
20	6.03	hexa-2,4-diene, (E,E)-	909	911	592-46-1
21	6.15	1-(furan-2-yl)ethanone	914	912	1192-62-7
22	6.24	ethyl pyrazine	917	921	13925-00-3
23	6.34	2,5-dimethylpyrazine	920	925	123-32-0
24	6.55	cumene	927	926	98-82-8
25	6.64	1,4-dimetylopirydyne	931	930	108-47-4
26	6.81	4,6,6-trimethylbicyclo[3.1.1]hept-3-ene	936	937	80-56-8
27	6.97	3-methylbutanoic acid	942	947	503-74-2
28	7.02	4-ethylpyridine	944	956	536-75-4
29	7.34	n-propylbenzene	955	953	103-65-1
30	7.53	benzaldehyde	962	963	100-52-7
31	7.59	5-methylfuran-2-carbaldehyde	964	965	620-02-0
32	7.77	1,3,5-trimethylbenzene	970	972	108-67-8
33	8.14	phenol	980	983	108-95-2
34	8.47	4-methyl-1-propan-2-ylcyclohexene	993	988	500-00-5
35	8.53	1,2,4-trimethylbenzene	996	993	95-63-6
36	8.79	octanal	1005	1003	124-13-0
37	8.87	dec-3-yn-1-ol	1007	1011	51721-39-2
38	9.06	an unknown isomer of ethyl-dimethyl benzene	1013	-	-
39	9.45	1,3-diethylbenzene	1025	1025	141-93-5
40	9.50	1-methyl-4-propan-2-ylbenzene	1027	1026	99-87-6
41	9.61	1-methyl-4-prop-1-en-2-ylcyclohexene	1030	1031	138-86-3
42	9.87	2,3-dihydro-1H-indene	1037	1030	496-11-7
43	10.32	1,2-diethylbenzene	1051	1045	135-01-3
44	10.42	1-methyl-2-propylbenzene	1055	1047	1074-17-5
45	10.53	butylbenzene	1058	1054	104-51-8
46	10.61	1-ethyl-3,5-dimethylbenzene	1060	1058	934-74-7
47	10.70	2-ethyl-1,4-dimethylbenzene	1063	1071	1758-88-9
48	10.87	1-phenylethanone	1068	1065	98-86-2
49	11.23	2-ethyl-1,3-dimethylbenzene	1079	1080	2870-04-04
50	11.29	4-ethyl-1,2-dimethylbenzene	1081	1083	499-75-2
51	11.36	1-ethenyl-2,4-dimethylbenzene	1083	1084	2234-20-0
52	11.54	2-ethyl-1,4-dimethylbenzene	1089	1090	1758-88-9
53	11.63	2-methoxyphenol	1091	1090	1990-05-01
54	11.70	1-undecyne	1093	1095	2243-98-3
55	11.84	methyl benzoate	1098	1095	93-58-3
56	12.00	undecane	1102	1100	1120-21-4
57	12.05	nonanal	1104	1103	124-19-6
58	12.25	1,2,4,5-tetramethylbenzene	1110	1116	95-93-2
59	12.33	an unknown isomer of diethyl methylbenzene	1113	-	-
60	12.54	unknown compound	1118	-	-
61	12.68	1,2,3,5-tetramethylbenzene	1122	1117	527-53-7
62	12.94	1,3-dimethyl-2,3-dihydro-1H-indene	1130	1135	4175-53-5
63	13.33	5-methyl-2,3-dihydro-1H-indene	1142	1136	874-35-1
64	13.49	1,3-diethyl-5-methylbenzene	1145	1147	2050-24-0
65	13.70	4-methyl-2,3-dihydro-1H-indene	1152	1148	824-22-6
66	13.90	1-methyl-1H-indene	1158	1157	767-59-9
67	13.94	pentylbenzene	1160	1158	538-68-1
68	14.08	1,2,3,4-tetrahydronaphthalene	1163	1157	119-64-2
69	14.14	1,4-diethyl-2-methylbenzene	1165	1164	13632-94-5
70	14.28	2,4-diethyl-1-methylbenzene	1168	1166	1758-85-6
71	14.83	azulene	1185	1182	275-51-4
72	14.99	1-methyl-4-propan-2-yl-2-[(E)-prop-1-enyl]benzene	1190	1191	97664-18-1
73	15.18	2-ethyl-2,3-dihydro-1H-indene	1196	n.d.	56147-63-8
74	15.52	decanal	1203	1206	112-31-2
75	15.70	unknown compound	1212	-	-
76	17.42	hexylbenzene	1253	1260	1077-16-3
77	17.57	6-methyl-1,2,3,4-tetrahydronaphthalene	1266	1263	1680-51-9
78	17.66	5-methyl-1,2,3,4-tetrahydronaphthalene	1269	1276	2809-64-5
79	18.17	4,7-dimethyl-2,3-dihydro-1H-indene	1284	1282	6682-71-9
80	18.57	undecan-2-one (internal standard)	1296	1298	112-12-9
81	18.77	2-methyl-5-propan-2-ylphenol	1302	1299	499-75-2
82	19.11	1-methylnaphtalene	1314	1307	112-44-7
83	19.43	3,3-dimethyl-2H-inden-1-one	1325	1330	26465-81-6
84	19.70	1,5-dimethyl-1,2,3,4-tetrahydronaphthalene	1334	1341	21564-91-0
85	20.82	5,6-dimethyl-1,2,3,4-tetrahydronaphthalene	1373	1381	21693-54-9

## Sheet: Tabel 2.
Compound name (IUPAC)	Emissions (µg/kg)	% of total emissions	Boiling point (°C)	Type of VOC1	Observed in emissions from biochar (+, - = yes, no)
					[11]	[12]	[14]
nonanal*	2,860.00	17.400	195	VOC	-	-	-
octanal*	1,480.00	9.010	171	VOC	+	-	-
heptanal*	1,180.00	7.150	153	VOC	+	-	-
butylbenzene	1,030.00	6.290	183	VOC	-	-	-
hexanal*	843.00	5.120	130	VOC	+	-	-
1-methyl-4-prop-1-en-2-ylcyclohexene	789.00	4.800	176.5	VOC	-	-	-
benzaldehyde*	777.00	4.720	179	VOC	+	-	-
decanal*	554.97	3.373	208	VOC	-	-	-
toluene*	535.78	3.257	110.6	VOC	+	-	-
hexylbenzene	521.82	3.172	228	VOC	-	-	-
4,6,6-trimethylbicyclo[3.1.1]hept-3-ene*	408.38	2.482	155.5	VOC	-	-	-
1,3,5-trimethylbenzene	387.43	2.355	165	VOC	-	-	-
1-undecyne	373.47	2.270	195	VOC	-	-	-
2-ethyl-2,3-dihydro-1H-indene	342.06	2.079	-	-	-	-	-
1-ethyl-3,5-dimethylbenzene	246.07	1.496	184	VOC	-	-	-
4,7-dimethyl-2,3-dihydro-1H-indene	235.60	1.432	225.9	VOC	-	-	-
1,4-xylene	225.13	1.368	138	VOC	-	-	-
1-methyl-1H-indene	204.19	1.241	199	VOC	-	-	-
acetic acid*	197.21	1.199	118	VOC	+	+	-
heptan-2-one*	160.56	0.976	149	VOC	+	-	-
2-methyl-5-propan-2-ylphenol	139.62	0.849	236.5	VOC	-	-	-
4-methyl-1-propan-2-ylcyccyclohexene*	136.13	0.827	166.8	VOC	-	-	-
undecane*	136.13	0.827	196	VOC	-	-	-
1,3-dimethyl-2,3-dihydro-1H-indene	122.16	0.743	208.7	VOC	-	-	-
pyrimidine*	118.67	0.721	124	VOC	-	-	-
2-ethyl-1,4-dimethylbenzene	115.18	0.700	187	VOC	-	-	-
furan-2-carbaldehyde	113.44	0.690	162	VOC	-	-	-
1,2,3,4-tetrahydronaphthalene	109.95	0.668	207	VOC	-	-	-
1-ethenyl-2,4-dimethylbenzene	108.20	0.658	-	-	-	-	-
1,2,3,5-tetramethylbenzene	108.20	0.658	198	VOC	-	-	-
1,2,4,5-tetramethylbenzene	104.71	0.636	196.5	VOC	-	-	-
1,3-xylene	99.48	0.605	139	VOC	-	-	-
pentylbenzene	97.73	0.594	205	VOC	-	-	-
2-oxopropyl acetate	95.99	0.583	175	VOC	-	-	-
phenol*	95.99	0.583	182	VOC	-	+	+
1,2-diethylbenzene	92.50	0.562	183	VOC	-	-	-
2-ethyl-1,3-dimethylbenzene	87.26	0.530	190	VOC	-	-	-
unknown isomer of ethyl-dimethyl benzene	85.51	0.520	-	-	-	-	-
styrene*	75.04	0.456	145.5	VOC	-	-	-
methyl benzoate	66.32	0.403	198.5	VOC	-	-	-
6-methyl-1,2,3,4-tetrahydronaphthalene	62.83	0.382	226	VOC	-	-	-
2-ethyl-1,4-dimethylbenzene	61.08	0.371	187	VOC	-	-	-
unknown compound	59.34	0.361				-	-
2,3-dihydro-1H-indene	54.10	0.329	176	VOC	-	-	-
n-propylbenzene	52.36	0.318	159	VOC	-	-	-
1-methyl-4-propan-2-ylbenzene	50.61	0.308	177	VOC	-	-	-
1-(furan-2-yl)ethanone	48.87	0.297	168	VOC	-	-	-
2-methylpyrazine	47.12	0.286	135	VOC	-	-	-
4-methyl-2,3-dihydro-1H-indene	45.38	0.276	204	VOC	-	-	-
1,3-diethyl-5-methylbenzene	43.63	0.265	200.7	VOC	-	-	-
5-methyl-2,3-dihydro-1H-indene	41.88	0.255	204.1	VOC	-	-	-
unknown compound	41.88	0.255	-	-		-	-
dec-3-yn-1-ol	36.65	0.223	130.5	VOC	-	-	-
1,4-dimetylopirydyne	34.90	0.212	159	VOC	-	-	-
pentan-1-ol*	33.16	0.202	138	VOC	-	-	-
azulene	24.43	0.148	242	VOC	-	-	-
1-methyl-4-propan-2-yl-2-[(E)-prop-1-enyl]benzene	22.69	0.138	-	-	-	-	-
propanoic acid*	22.69	0.138	141.5	VOC	-	-	-
1,3-diethylbenzene	20.94	0.127	182	VOC	-	-	-
unknown isomer of diethyl methylbenzene	20.94	0.127	-	-		-	-
2,4-diethyl-1-methylbenzene	19.20	0.117	205	VOC	-	-	-
4-ethylpyridine	15.71	0.095	168	VOC	-	-	-
unknown compound	15.71	0.095				-	-
1,2,4-trimethylbenzene	13.96	0.085	168	VOC	-	-	-
1,5-dimethyl-1,2,3,4-tetrahydronaphthalene	13.96	0.085	247.5	SVOC	-	-	-
5,6-dimethyl-1,2,3,4-tetrahydronaphthalene	13.96	0.085	-	-	-	-	-
2-methylpropanoic acid	10.47	0.064	155	VOC	-	-	-
3,3-dimethyl-2H-inden-1-one	8.73	0.053	122	VOC	-	-	-
1-methylnaphtalene	8.73	0.053	120	VOC	-	-	-
5-methylfuran-2-carbaldehyde	6.98	0.042	188	VOC	-	-	-
2-ethyl pyrazynepyrazine	6.98	0.042	152.5	VOC	-	-	-
pyridyne	6.98	0.042	115	VOC	-	-	-
1-methyl-2-propylbenzene	5.24	0.032	185	VOC	-	-	-
1,2-xylene	5.24	0.032	144	VOC	-	-	-
hexa-2,4-diene, (E,E)-	5.24	0.032	82	VVOC	-	-	-
1-phenylethanone	1.75	0.011	202	VOC	-	-	-
2,5-dimethylpyrazine	1.75	0.011	155	VOC	-	-	-
4-ethyl-1,2-dimethylbenzene	1.75	0.011	236.5	VOC	-	-	-
cumene	1.75	0.011	153	VOC	+	-	-
pentanoic acid*	1.75	0.011	110.5	VOC	-	-	-
1,4-diethyl-2-methylbenzene	0.10	0.001	207	VOC	-	-	-
2-methoxyphenol*	0.10	0.001	205	VOC	-	-	-
3-methylbutanoic acid	0.10	0.001	176	VOC	-	-	-
5-methyl-1,2,3,4-tetrahydronaphthalene	0.10	0.001	234	VOC	-	-	-
Total	16,452.46	-	-	-	-	-	-
